# Supplementary material for: Identification of distinct and age‐dependent p16High microglia subtypes
Source: Aging Cell. 2021 Oct 1;20(10):e13450. doi: 10.1111/acel.13450 (PMC8520715; doi:10.1111/acel.13450)
Supplement: Supplementary file 2 — Table S1‐S7 [file ACEL-20-e13450-s001.xlsx]

## Sheet: Table 1
Differential gene expression analysis between RFPpos and RFPneg samples
Corresponding to figure 1D
genes	logFC	logCPM	LR	PValue	FDR
Slc22a8	-8.1183	5.52352	117.053	2.79531e-27	8.23188e-25				logFC > 0 is enriched in RFPpos
Wfdc21	-8.06848	5.60274	115.865	5.08701e-27	1.40444e-24
Emcn	-8.03667	5.40553	109.299	1.39534e-25	3.42427e-23
Lsr	-7.96432	5.41613	105.914	7.69917e-25	1.85508e-22
Unc5b	-7.39862	4.91802	79.44	4.97093e-19	7.93672e-17
Erg	-7.19768	4.73422	66.0365	4.42655e-16	5.47663e-14
Igkc	-7.10628	6.62255	216.419	5.46376e-49	7.24058e-46
Rasip1	-7.07743	4.6595	65.0101	7.4516e-16	8.81684e-14
Ppp1r14a	-6.81853	4.43683	51.1557	8.53221e-13	7.74444e-11
Sez6l2	-6.7528	4.38751	51.1614	8.50732e-13	7.74444e-11
Slc1a1	-6.70237	4.36284	47.8371	4.63145e-12	3.836e-10
Chil3	-6.62411	4.37881	48.4849	3.3284e-12	2.82743e-10
Fa2h	-6.58892	4.27649	46.2986	1.01538e-11	7.86886e-10
Slco1a4	-6.53943	7.85135	307.198	8.90474e-69	2.95014e-65
Itga1	-6.49297	4.18368	40.1687	2.32951e-10	1.53585e-08
Stmn4	-6.47625	5.36158	98.9266	2.62042e-23	5.60094e-21
Ptprr	-6.40086	4.13552	39.321	3.59554e-10	2.26896e-08
Slc25a24	-6.3893	4.13004	39.52	3.24721e-10	2.07884e-08
Ly6c2	-6.35246	4.1539	39.2639	3.70226e-10	2.32523e-08
Sgpp2	-6.34871	4.18041	39.4312	3.3982e-10	2.15469e-08
Tmeff1	-6.34398	4.10639	38.9215	4.41204e-10	2.74534e-08
S100a8	-6.31945	9.24126	403.159	1.13034e-89	1.49792e-85
Sema3c	-6.28299	5.23164	86.0067	1.79331e-20	3.34718e-18
Plekhh1	-6.28026	4.07242	36.909	1.23771e-09	7.1625e-08
Lmo7	-6.25348	4.07924	35.5187	2.5262e-09	1.37766e-07
Trbc2	-6.25044	4.07335	36.7669	1.3313e-09	7.60448e-08
Abcc9	-6.22058	3.97521	33.7309	6.32887e-09	3.1769e-07
Cxcr6	-6.20537	3.98351	33.7839	6.15872e-09	3.10325e-07
Apold1	-6.19037	3.96572	33.6126	6.72542e-09	3.36322e-07
Slc35f2	-6.14489	3.98451	33.4451	7.33048e-09	3.62476e-07
Opalin	-6.13034	3.97893	31.3934	2.10695e-08	9.52944e-07
Hapln2	-6.11184	3.89736	32.8843	9.78082e-09	4.73049e-07
C130074G19Rik	-6.10835	3.89447	32.2699	1.34173e-08	6.44224e-07
Tek	-6.0788	5.05335	75.4676	3.71454e-18	5.46946e-16
Serpini1	-6.06257	3.93937	33.0044	9.19497e-09	4.46344e-07
Gjc2	-6.05678	3.87554	30.6286	3.12449e-08	1.34872e-06
AU021092	-6.01115	3.81757	30.285	3.73008e-08	1.56924e-06
Pllp	-5.99349	4.95142	72.9712	1.31557e-17	1.85468e-15
Ltbp4	-5.98693	5.98056	136.769	1.35466e-31	5.12913e-29
Atp13a5	-5.92964	3.77566	28.9503	7.426e-08	2.93759e-06
Egfl7	-5.92857	6.59537	180.438	3.88856e-41	3.6808e-38
Tm4sf1	-5.91701	5.92694	131.486	1.93833e-30	6.75967e-28
Edn3	-5.91695	3.81448	27.8856	1.28706e-07	4.80453e-06
Thbd	-5.87442	5.34292	91.6697	1.02419e-21	2.02576e-19
S1pr5	-5.87207	3.78053	28.0293	1.19493e-07	4.48589e-06
Asb4	-5.86517	3.78874	25.3749	4.72008e-07	1.49738e-05
Adgrl4	-5.86481	5.90758	130.588	3.04648e-30	1.03518e-27
Ebf1	-5.8555	6.16585	149.625	2.09425e-34	9.25102e-32
Ppic	-5.82686	3.78268	26.382	2.80132e-07	9.5551e-06
Flt4	-5.80167	3.73394	26.2088	3.06416e-07	1.0177e-05
Ermn	-5.7914	5.81083	123.048	1.36132e-28	4.29529e-26
Mall	-5.78041	3.70087	26.4261	2.73821e-07	9.40071e-06
Gjc1	-5.76214	3.73799	26.1337	3.18575e-07	1.05019e-05
Shroom4	-5.75237	3.74499	24.5374	7.2883e-07	2.22033e-05
Srarp	-5.73999	3.71871	26.2377	3.01868e-07	1.00765e-05
Tdrp	-5.72273	3.71176	25.4243	4.6009e-07	1.47098e-05
Esam	-5.71881	6.58615	184.094	6.1897e-42	6.83549e-39
Nkg7	-5.68183	3.75541	25.0907	5.46948e-07	1.70144e-05
Lims2	-5.68072	3.65118	22.9681	1.64712e-06	4.69412e-05
Dixdc1	-5.67329	3.63329	24.6573	6.84848e-07	2.10084e-05
Adamtsl4	-5.66505	3.64433	23.7291	1.10895e-06	3.27301e-05
Kank3	-5.6437	4.72138	56.1212	6.81384e-14	6.8929e-12
Fgd5	-5.642	3.67922	23.6768	1.13948e-06	3.35565e-05
Gimap3	-5.61371	3.70745	23.4546	1.27897e-06	3.72503e-05
Adm	-5.60634	3.61967	21.434	3.66228e-06	9.53488e-05
S100a9	-5.557	8.68363	329.507	1.23066e-73	8.15432e-70
Spaar	-5.55028	3.56423	21.0846	4.39451e-06	0.000110715
Cxcl12	-5.52147	7.84703	267.874	3.29771e-60	8.74026e-57
Atp10a	-5.49687	3.55456	19.9071	8.12988e-06	0.000188681
Slc24a2	-5.49214	3.51311	21.0903	4.38135e-06	0.000110593
Slpi	-5.49015	3.64161	22.2348	2.4126e-06	6.67469e-05
Ly6c1	-5.48597	7.64139	257.426	6.24613e-58	1.37956e-54
X8430408G22Rik	-5.46697	5.033	66.5126	3.47663e-16	4.34645e-14
Cldn11	-5.46657	6.57344	180.088	4.63681e-41	4.09647e-38
Slco1c1	-5.45814	6.8001	197.109	8.92957e-45	1.07577e-41
Nxpe4	-5.45528	3.52604	21.4716	3.59117e-06	9.38663e-05
Sema7a	-5.45367	5.54046	96.2254	1.02523e-22	2.12286e-20
Clic5	-5.44143	5.07336	72.2119	1.93286e-17	2.69624e-15
Lrrn3	-5.41664	3.47199	19.3388	1.09459e-05	0.000247958
St18	-5.36395	3.40534	19.065	1.26341e-05	0.000282816
Mog	-5.35194	4.44406	45.8229	1.29443e-11	9.91549e-10
Alpl	-5.33743	4.40304	43.9384	3.38881e-11	2.44068e-09
Kcnq3	-5.32858	3.40139	19.0337	1.2843e-05	0.000287007
Ugt8a	-5.31212	4.96867	67.6898	1.9135e-16	2.43824e-14
Gimap4	-5.3018	3.56882	18.9935	1.31165e-05	0.000292134
Grrp1	-5.30008	4.29306	37.25	1.03913e-09	6.231e-08
Pglyrp1	-5.29821	4.36164	40.5265	1.93966e-10	1.31145e-08
Far2	-5.29155	3.51283	17.1859	3.38949e-05	0.000678512
Cyyr1	-5.28744	4.43069	43.8854	3.48183e-11	2.49412e-09
Acer2	-5.28497	5.37466	82.892	8.66624e-20	1.55196e-17
Palmd	-5.28171	4.9528	65.7272	5.17864e-16	6.18264e-14
Gstm2	-5.26669	3.42573	17.9871	2.22405e-05	0.000464876
Spn	-5.26103	3.48209	18.9201	1.36311e-05	0.000302579
Ptprb	-5.25547	7.5028	238.315	9.16593e-54	1.73524e-50
Gpr17	-5.25286	3.36713	18.1568	2.0344e-05	0.00043205
Klf4	-5.24901	5.85328	118.21	1.55981e-27	4.69786e-25
Camp	-5.24762	6.16543	123.074	1.3432e-28	4.29529e-26
Igha	-5.24592	3.51762	18.6493	1.57106e-05	0.000344127
Ackr3	-5.24441	3.44353	18.2146	1.97363e-05	0.00042049
Ttll7	-5.24396	4.95185	65.9815	4.55182e-16	5.4837e-14
Ism1	-5.23604	3.34047	17.6463	2.66032e-05	0.000542377
Sytl2	-5.2349	3.37279	16.7532	4.25697e-05	0.000818771
Angpt1	-5.2336	3.33562	16.5233	4.80566e-05	0.000907188
Bmx	-5.23009	3.52053	16.0472	6.17842e-05	0.00112622
Pgm5	-5.21638	3.39294	17.701	2.58493e-05	0.000528634
Flt1	-5.20369	8.6524	307.576	7.36832e-69	2.95014e-65
Fendrr	-5.1892	3.35955	15.268	9.32823e-05	0.00160603
Trbc1	-5.18125	3.45597	17.8952	2.33408e-05	0.000483301
Itm2a	-5.17341	6.73624	181.684	2.07844e-41	2.11873e-38
Foxq1	-5.1557	5.77862	112.879	2.29313e-26	5.84396e-24
Podxl	-5.14855	6.46302	162.628	3.01669e-37	1.90368e-34
S100a4	-5.14697	4.88421	60.9236	5.93336e-15	6.3926e-13
Ptgs2	-5.14392	3.31946	15.606	7.80082e-05	0.00136922
Tspan2	-5.13239	5.23899	79.0692	5.99715e-19	9.34991e-17
Clec14a	-5.12751	4.82659	56.9746	4.41474e-14	4.5352e-12
Tcf7	-5.11831	3.38111	16.1756	5.77333e-05	0.00105529
Rab11fip1	-5.11352	3.33243	16.2335	5.59944e-05	0.00103061
Slc38a5	-5.09974	4.21733	36.9917	1.18633e-09	6.9833e-08
A530083M17Rik	-5.09967	3.42256	16.304	5.39503e-05	0.000998533
Nkd1	-5.09549	4.21144	36.2373	1.74691e-09	9.80933e-08
Ccm2l	-5.09243	3.3118	15.3458	8.95201e-05	0.00155278
Stard10	-5.06417	3.29282	15.1012	0.000101896	0.00173563
Net1	-5.05688	3.32691	16.1644	5.80754e-05	0.00106008
Gm42892	-5.05561	3.30509	15.8032	7.02825e-05	0.00125523
Dll4	-5.05082	3.34795	15.6186	7.74877e-05	0.00136189
Prkar2b	-5.04365	3.25325	14.9949	0.000107803	0.00182686
F5	-5.0398	3.27728	15.6223	7.73359e-05	0.00136103
Heg1	-5.02455	5.42718	87.6785	7.70065e-21	1.47897e-18
Gper1	-5.02325	3.25738	14.403	0.000147567	0.00236755
S1pr4	-5.01488	3.27912	15.6678	7.55002e-05	0.00133226
Bcam	-5.01187	4.2484	33.3947	7.52306e-09	3.70105e-07
Tmem125	-5.00154	3.31035	14.7718	0.00012134	0.00202009
Kcnj8	-4.99952	3.24156	14.8504	0.000116383	0.00194736
Foxf1	-4.99388	3.2931	13.7651	0.000207148	0.00313371
Gzmk	-4.98363	3.29932	14.9333	0.000111377	0.00188022
Vav3	-4.97927	3.33976	15.2234	9.5515e-05	0.00164172
Pdgfra	-4.9742	3.23228	14.8516	0.00011631	0.00194736
St6galnac2	-4.96182	3.26936	13.6965	0.000214859	0.00323927
Gfod1	-4.95315	3.21495	14.301	0.00015578	0.00246938
Ltf	-4.93731	3.31352	14.5789	0.000134408	0.00219204
Hspa12b	-4.93724	3.28858	15.1314	0.000100281	0.00171253
Ace	-4.93668	3.285	14.403	0.00014757	0.00236755
Myo1d	-4.9187	4.07012	31.5895	1.90461e-08	8.70342e-07
Atp2a3	-4.91296	3.16814	12.935	0.000322492	0.00453198
Ptprcap	-4.91095	3.23664	14.7032	0.000125836	0.00208669
Nostrin	-4.90388	4.05453	29.2503	6.36054e-08	2.55424e-06
Baiap2l1	-4.90086	3.21171	13.9145	0.000191314	0.00295488
Adgrf5	-4.89865	6.45636	152.159	5.84966e-35	2.8711e-32
Slain1	-4.89799	4.14874	30.3178	3.66741e-08	1.54779e-06
Nos3	-4.89208	4.59511	47.0741	6.83525e-12	5.45667e-10
Retnlg	-4.89094	5.94662	116.975	2.90766e-27	8.37659e-25
Rhd	-4.88594	3.18868	13.9383	0.000188914	0.00292464
Hmcn1	-4.87276	4.15623	30.3997	3.51582e-08	1.49556e-06
Lcn2	-4.86742	4.61577	48.0343	4.18831e-12	3.49079e-10
Ccl5	-4.84853	5.74077	102.364	4.62049e-24	1.07422e-21
Higd1b	-4.83793	3.17654	13.8496	0.000198044	0.00303925
Gm11266	-4.83321	3.20659	13.9019	0.000192607	0.00296794
Il2rb	-4.83005	3.26171	13.6884	0.000215786	0.00324954
Cspg4	-4.82975	3.14696	13.4295	0.000247704	0.00367485
Cd27	-4.82819	3.21154	13.7679	0.000206836	0.00313273
Hrh1	-4.82808	3.19651	12.6396	0.000377665	0.0051701
Foxc1	-4.82798	4.86957	55.5977	8.89278e-14	8.86068e-12
Serpinb1a	-4.81564	4.38448	40.0553	2.46879e-10	1.61963e-08
Cd8b1	-4.81122	3.19561	13.8485	0.000198152	0.00303925
Mmrn2	-4.80909	4.59206	45.9218	1.23067e-11	9.48188e-10
Wfdc1	-4.80273	5.23269	71.859	2.31142e-17	3.19072e-15
Rgs4	-4.79853	4.081	30.1924	3.91248e-08	1.63044e-06
Id1	-4.78812	6.41034	144.871	2.2912e-33	9.48844e-31
Bche	-4.78572	3.97189	28.6699	8.58277e-08	3.29678e-06
Gm38197	-4.76444	3.2253	12.451	0.000417772	0.00562633
Gzmb	-4.76101	3.16055	13.0178	0.000308538	0.0043965
Sox17	-4.75975	5.44157	81.9712	1.38086e-19	2.43989e-17
Mecom	-4.75902	5.49961	85.5193	2.29451e-20	4.22317e-18
Tmem252	-4.72515	3.13503	12.0298	0.000523572	0.00686967
Ifi208	-4.7126	3.11154	11.5464	0.000678796	0.00855076
Cdh5	-4.70424	5.17161	66.5899	3.34291e-16	4.21907e-14
Hbb.bt	-4.70328	6.38207	133.346	7.59454e-31	2.72008e-28
Gimap8	-4.69834	3.18854	12.1037	0.00050321	0.00662218
Ctla2a	-4.69262	5.20039	70.6739	4.21434e-17	5.58484e-15
Cyp2e1	-4.69079	3.15308	12.1808	0.00048283	0.00639846
Gm32031	-4.68701	3.20647	12.1065	0.000502461	0.0066189
Sap30	-4.68632	3.18326	11.1294	0.000849681	0.0102925
Eln	-4.68415	3.97262	27.1376	1.89477e-07	6.78634e-06
Plac8	-4.6821	3.95452	27.2386	1.79833e-07	6.49359e-06
Ifitm6	-4.6798	3.15721	12.6377	0.000378043	0.0051701
Prom1	-4.67587	5.40484	78.8962	6.54607e-19	1.0087e-16
Zic3	-4.67268	5.41421	80.8716	2.4087e-19	3.99001e-17
Gm44001	4.665	3.16035	13.1335	0.000290057	0.00417354
Cpm	-4.66482	3.10209	11.7149	0.000620003	0.00792674
Tcrg.C2	-4.66421	3.1655	12.3521	0.000440483	0.0059022
Gpr18	-4.66184	3.14997	12.057	0.00051597	0.00677664
Lmntd1	-4.65965	3.15712	11.7417	0.000611153	0.00783268
Abcb1a	-4.64917	7.01831	179.865	5.18665e-41	4.29584e-38
Ngp	-4.64597	5.74971	100.098	1.45043e-23	3.151e-21
Snord13	-4.64477	3.93501	24.0437	9.41762e-07	2.81721e-05
Ms4a4b	-4.63727	5.17688	66.0171	4.47023e-16	5.47663e-14
Gypa	-4.63267	3.06717	10.7877	0.00102177	0.011951
Plbd1	-4.62584	3.23408	12.0111	0.000528858	0.00693218
Gm15501	-4.59603	3.11992	11.0995	0.000863518	0.0104147
Edn1	-4.58977	5.3776	75.9266	2.94403e-18	4.43345e-16
Ddc	-4.58544	4.81759	53.0978	3.17349e-13	3.02555e-11
X9330182L06Rik	-4.58394	3.08276	11.0731	0.000875868	0.0105422
Ank3	-4.57923	5.3603	75.3566	3.92942e-18	5.72227e-16
X2310001H17Rik	-4.57755	3.11563	11.841	0.000579412	0.00746923
Lat	-4.57615	3.11602	11.6384	0.000646037	0.00820047
Mgp	-4.57545	6.80504	167.78	2.25946e-38	1.76132e-35
Acta2	-4.57243	3.86695	23.4715	1.2678e-06	3.70063e-05
Kazn	-4.5563	3.11931	11.3256	0.000764453	0.00939752
Car14	-4.55507	5.06984	63.8431	1.34732e-15	1.5662e-13
Unc45b	-4.55135	3.07927	10.7802	0.00102594	0.0119786
Crispld1	-4.54926	3.84468	22.1007	2.58711e-06	7.05439e-05
F2r	-4.54906	3.13871	11.4798	0.000703569	0.0088209
P4ha2	-4.54449	3.11576	10.8796	0.00097227	0.0114631
Cd3d	-4.54042	3.15381	10.4213	0.00124568	0.0140611
Cd8a	-4.52734	3.17205	10.1453	0.00144672	0.015884
Mmp9	-4.52725	3.003	10.1732	0.00142501	0.0156976
Slfn1	-4.51459	3.03614	9.52982	0.0020216	0.0206396
Rexo5	4.50969	3.00716	10.6306	0.00111233	0.0127845
Paqr5	-4.50606	4.29916	35.2772	2.85967e-09	1.53427e-07
Cavin1	-4.50442	5.82757	100.573	1.14109e-23	2.52029e-21
Xcl1	-4.48918	3.04239	10.8719	0.00097632	0.0114802
X3110035E14Rik	-4.48725	3.05216	10.5475	0.00116345	0.0132572
Ly6a	-4.48571	7.98452	229.213	8.8523e-52	1.46638e-48
Tbx1	-4.48107	3.07316	10.5239	0.00117841	0.0133816
Rhoj	-4.48079	3.90797	23.0905	1.54556e-06	4.44289e-05
Kcna6	-4.48016	3.03161	10.2887	0.00133851	0.0149309
B3gnt9	-4.47392	3.05333	9.68553	0.00185725	0.0192886
X3110002H16Rik	-4.47209	2.99558	9.30266	0.00228821	0.0225788
Slc19a3	-4.4626	3.7734	20.256	6.7742e-06	0.00016146
Lama5	-4.46239	3.14158	10.7052	0.00106837	0.0123867
Notum	-4.45596	3.01275	10.167	0.00142975	0.0157237
Tie1	-4.43273	4.40312	34.289	4.75057e-09	2.45916e-07
Prg2	-4.42428	3.2137	9.53567	0.00201517	0.0205898
Filip1	-4.41744	3.07436	9.88034	0.00167054	0.0178532
Gstm7	-4.41155	3.80218	21.7863	3.0477e-06	8.11005e-05
F630028O10Rik	-4.40988	3.06498	9.96369	0.00159657	0.0172015
Ccp110	-4.39984	4.16315	28.9058	7.59859e-08	2.97919e-06
Hbb.bs	-4.38639	7.99598	218.753	1.69206e-49	2.49147e-46
Gm42603	4.38405	2.99548	11.0102	0.000906125	0.0108083
Slc52a3	-4.38024	3.08888	9.15459	0.00248094	0.0240231
Gm16046	-4.36733	3.09174	9.83689	0.00171046	0.0181773
Galnt6	-4.36696	2.94646	9.88963	0.00166213	0.0178136
Degs2	-4.35747	4.24435	30.8429	2.79791e-08	1.22774e-06
Gm2830	-4.3501	3.67331	19.7726	8.72222e-06	0.000201371
Dlx1	-4.34867	3.74752	20.4568	6.09939e-06	0.000146165
Fpr2	-4.34497	3.00205	10.1071	0.00147701	0.0161098
Tcrg.C4	-4.34466	2.95153	8.83501	0.00295506	0.027539
Smtn	-4.33905	2.96789	9.48538	0.00207115	0.0209884
Gzma	-4.33449	2.99229	9.3131	0.00227521	0.022484
Fam124a	-4.33361	2.99815	9.67007	0.00187294	0.0194059
Ankrd33b	-4.33089	2.96665	9.4434	0.0021191	0.0213068
Etv4	-4.32563	3.12692	9.38856	0.00218343	0.0218047
Wfikkn2	-4.31637	2.97078	9.7259	0.0018169	0.0190316
Jaml	-4.3161	3.01383	9.65354	0.00188987	0.0195203
Cd93	-4.31139	6.21328	121.138	3.56466e-28	1.09858e-25
Sox7	-4.31123	3.65686	18.9748	1.32459e-05	0.00029452
Egf	4.30348	2.90871	9.60332	0.00194226	0.0199836
Gpr62	-4.30267	2.90493	9.29371	0.00229942	0.0226388
Mpzl1	-4.30042	5.31091	69.3745	8.14341e-17	1.06848e-14
Jcad	-4.296	5.84791	95.0703	1.83747e-22	3.68942e-20
Hic1	-4.29372	4.18363	31.009	2.56839e-08	1.13104e-06
Fn1	-4.29245	6.64523	149.748	1.9682e-34	8.99402e-32
Ifitm1	-4.29221	2.96135	9.30747	0.00228221	0.0225364
Mboat1	-4.29074	2.96622	9.22588	0.00238619	0.0233543
Rgs7	-4.28705	2.93018	9.36281	0.00221432	0.0219972
Ppp1r16b	-4.28667	4.19185	30.7792	2.89125e-08	1.25622e-06
Stk39	-4.28504	4.15498	30.0484	4.21398e-08	1.73428e-06
Plvap	-4.27991	3.0767	7.75091	0.00536854	0.0434549
Prkcz	-4.27591	3.58867	16.5365	4.77232e-05	0.00090218
Gm37652	-4.27283	3.00957	8.86528	0.00290645	0.0272971
Apba2	4.26906	2.94878	8.94147	0.00278768	0.0263309
Vwf	-4.26824	4.55591	39.7382	2.90386e-10	1.88637e-08
Gja4	-4.2635	2.94822	8.92344	0.00281533	0.0265165
Bvht	-4.25209	2.93197	9.45705	0.00210339	0.0211809
Ccdc141	-4.24753	5.36691	71.3437	3.00109e-17	4.05821e-15
Gng4	-4.24729	2.97233	9.20535	0.00241309	0.0235308
Parm1	-4.24703	2.92604	9.0428	0.00263732	0.0251799
Hp	-4.24178	3.02375	8.97168	0.00274196	0.0260043
Akr1b3	4.2353	2.85949	9.13621	0.002506	0.0242228
Insc	-4.23274	2.9101	8.59626	0.00336854	0.0305126
Lck	-4.23238	3.0526	9.04528	0.00263374	0.0251639
Tnr	-4.22906	2.93247	9.13731	0.00250449	0.0242228
Nt5e	-4.21394	2.89274	8.98302	0.002725	0.0258865
Prrt4	-4.20405	2.92584	9.15737	0.00247719	0.0240144
B230216N24Rik	-4.19982	2.88977	9.11136	0.00254027	0.0244649
Brinp2	-4.1972	2.95462	9.20145	0.00241823	0.0235462
Rnf112	-4.19308	2.89746	8.96665	0.00274952	0.0260448
Msrb3	-4.18884	3.65	16.2117	5.66439e-05	0.00103824
Foxf2	-4.18832	4.61228	39.8026	2.80964e-10	1.83416e-08
Rnf125	-4.17679	4.60714	40.4113	2.0575e-10	1.38406e-08
Car4	-4.17643	5.4009	71.3756	2.95298e-17	4.03432e-15
Coch	-4.17238	2.9187	8.5567	0.00344252	0.0310765
Tubb4a	-4.16626	4.97043	53.2314	2.96477e-13	2.84704e-11
Rnd1	-4.16589	2.92167	8.99606	0.00270563	0.0257394
Ushbp1	-4.15976	3.642	16.4755	4.92831e-05	0.000926579
Snora30	-4.15937	2.89254	8.84062	0.002946	0.0274988
Cdk18	-4.15028	2.95582	7.97833	0.00473407	0.0394813
Cntn2	-4.14987	5.22352	63.2763	1.79651e-15	2.03481e-13
Etl4	-4.14829	3.69507	17.2958	3.19897e-05	0.000644267
Apol11b	-4.13967	2.96847	8.10674	0.0044101	0.0374058
Hspb1	-4.13888	4.51588	36.1554	1.82198e-09	1.01877e-07
Ccne2	-4.13644	2.8821	8.43006	0.00369069	0.0326714
Gm21984	-4.13597	2.85293	8.32662	0.00390683	0.0341401
Ndrg1	-4.12668	6.20741	116.856	3.0865e-27	8.70263e-25
Rtl8a	-4.12485	2.95623	8.085	0.00446331	0.0377459
Bcl6b	-4.1176	2.98624	8.5604	0.00343553	0.0310524
Il18r1	-4.111	2.95651	8.36174	0.00383203	0.033586
Dock6	-4.11029	4.35419	34.1206	5.17997e-09	2.63008e-07
Pla1a	-4.10934	2.8786	8.60381	0.00335461	0.0304488
Slc16a12	-4.10547	2.8769	8.72147	0.00314484	0.0288811
Myh11	-4.09775	2.88826	7.91211	0.0049105	0.0405193
Zap70	-4.09766	2.92783	8.22755	0.00412593	0.0356898
C230031I18Rik	4.08934	2.80765	8.51817	0.00351617	0.0316109
Tbx3	-4.0851	4.8626	47.2448	6.26532e-12	5.032e-10
Slc29a2	-4.0832	2.84613	8.16483	0.00427104	0.0364925
Smad6	-4.07839	4.40538	34.1635	5.06716e-09	2.59745e-07
Smco3	-4.07651	2.87541	8.19748	0.00419487	0.0360743
Icam2	-4.06765	3.69203	16.5039	4.85496e-05	0.00091519
P2ry14	-4.06436	2.84312	8.30373	0.00395638	0.034448
Ackr1	-4.06025	2.84517	7.77689	0.00529188	0.0429969
Runx3	-4.05889	2.90895	8.51693	0.00351857	0.0316109
Egfl6	-4.0577	2.84724	8.32482	0.0039107	0.0341401
Jchain	-4.05332	4.09577	24.7407	6.5584e-07	2.01652e-05
Rassf9	-4.05325	3.4593	14.3648	0.000150593	0.00240441
Epas1	-4.04936	7.16866	167.051	3.26092e-38	2.40076e-35
Tmem45a	-4.04449	2.84216	7.83206	0.00513276	0.0419079
Shroom1	-4.04441	2.87817	8.03643	0.00458458	0.0384525
Pigz	-4.04194	2.84161	8.02701	0.00460848	0.0386285
Fmo2	-4.03201	4.23477	29.0813	6.94049e-08	2.77034e-06
Cutal	-4.0308	2.88189	7.81633	0.00517762	0.0421979
Tmem163	-4.03058	2.81244	7.67418	0.00560165	0.0448417
Gspt2	-4.02993	3.44113	14.4999	0.000140169	0.00227008
Gkn3	-4.02178	4.71496	40.8178	1.67102e-10	1.14146e-08
Trim59	-4.02176	5.29724	63.3888	1.69677e-15	1.95527e-13
Tmem98	-4.01758	3.57391	14.9029	0.000113188	0.00190593
Ptprg	-4.01593	6.32421	113.996	1.30577e-26	3.39294e-24
Spink10	-4.00707	2.90455	7.95089	0.00480638	0.0400084
Gng11	-4.00677	6.22582	115.451	6.26793e-27	1.69515e-24
Fat4	-4.00273	2.94665	8.05562	0.00453628	0.0381837
Pfkfb2	-3.9894	2.83915	7.56656	0.00594611	0.0471315
Pla2r1	-3.9894	2.83915	7.56656	0.00594611	0.0471315
Gm4759	-3.98803	2.87171	8.18448	0.00422503	0.036263
Wnk2	-3.98674	2.87647	7.75002	0.0053712	0.0434549
Shtn1	-3.98546	3.88513	21.3692	3.78815e-06	9.78569e-05
Clec12a	-3.98273	3.04002	7.44719	0.00635356	0.0495711
Actl6b	-3.97862	2.90918	7.91847	0.00489325	0.0404273
Nr4a2	-3.963	3.46442	13.9604	0.000186705	0.0029006
Tbx18	-3.96169	3.37488	12.8644	0.000334894	0.00468145
Gpr4	-3.95613	3.50861	14.6247	0.000131186	0.00216498
Efnb3	-3.95466	5.29497	63.1595	1.90628e-15	2.12286e-13
Spib	-3.93543	2.88308	7.65235	0.00566984	0.0452086
Adcy4	-3.93417	3.92548	20.7181	5.32095e-06	0.00013058
Hs3st1	-3.93374	3.88918	20.9743	4.65476e-06	0.000116167
Tmem88b	-3.92715	5.72228	79.9901	3.76284e-19	6.08111e-17
Wdr59	-3.9171	2.87054	7.61467	0.00578955	0.0460416
Tmem88	-3.91223	3.41649	12.5213	0.000402338	0.00544714
Rgs5	-3.90852	5.73508	84.8766	3.17584e-20	5.76523e-18
Mal	-3.90752	7.05933	156.086	8.1078e-36	4.30865e-33
Ly6g	-3.90637	2.79444	7.44501	0.00636127	0.049588
Pcp4l1	-3.90472	5.28881	63.2405	1.8295e-15	2.05462e-13
Gm38142	3.88949	2.85084	7.56643	0.00594656	0.0471315
Gm11423	-3.88505	2.80056	7.50068	0.00616758	0.0485061
Hecw2	-3.88377	2.87129	7.44087	0.00637591	0.0496728
Myrf	-3.87264	3.93356	21.0996	4.36012e-06	0.000110593
Gm44237	3.87199	2.80302	7.74141	0.00539688	0.043636
Slc9a3r2	-3.85787	5.07193	51.6688	6.56992e-13	6.04615e-11
Ccdc136	-3.8575	3.44747	13.3608	0.000256941	0.00377912
Gnai1	-3.83812	4.48914	34.2936	4.73945e-09	2.45916e-07
Snx21	-3.83627	3.43675	13.4452	0.000245634	0.00364926
Zc4h2	-3.81545	3.28497	10.1394	0.00145132	0.0159081
Dnm3	-3.8154	4.69483	38.9212	4.4126e-10	2.74534e-08
Adamts4	-3.80005	3.33726	11.3578	0.000751305	0.00926167
Ptprk	-3.78608	3.44277	13.0628	0.000301227	0.00432019
Perp	-3.77926	3.78411	18.7302	1.50577e-05	0.000333129
Pak7	-3.77856	3.35342	11.8351	0.000581246	0.00748558
Pltp	-3.76947	7.14995	153.94	2.38665e-35	1.21646e-32
Zbtb46	-3.76895	3.41453	10.101	0.00148186	0.0161393
Kdr	-3.76596	7.54558	162.744	2.84492e-37	1.88505e-34
Lef1	-3.7643	4.30412	27.4556	1.60741e-07	5.88437e-06
Uaca	-3.753	3.82006	16.8717	3.99943e-05	0.000786356
Il17rd	-3.74812	4.32708	29.5318	5.50073e-08	2.22703e-06
Tsc22d1	-3.74547	6.94459	138.191	6.6197e-32	2.58013e-29
Mmp8	-3.74535	4.61199	36.9842	1.19093e-09	6.9833e-08
Birc5	-3.73697	3.3792	10.9687	0.000926659	0.0110234
Myct1	-3.72823	3.47479	10.5938	0.00113468	0.0129964
Hba.a1	-3.7197	4.9111	42.1033	8.65752e-11	6.00678e-09
Iglc3	-3.70866	3.37725	11.8805	0.000567238	0.00736242
Eml1	-3.70655	3.27586	10.5694	0.00114975	0.013135
Tyro3	-3.70279	3.82122	18.3585	1.83003e-05	0.000394333
Anxa1	-3.69665	4.62955	36.397	1.60952e-09	9.0763e-08
Cgnl1	-3.69201	4.05018	21.2004	4.13681e-06	0.000106037
Gata2	-3.68804	3.98474	18.6165	1.59831e-05	0.000348943
Elavl3	-3.68343	5.6866	75.3069	4.02957e-18	5.80433e-16
Rhou	-3.68245	4.08089	23.0835	1.55119e-06	4.44944e-05
Ddr2	-3.6772	3.61536	14.4206	0.000146192	0.00235114
Mobp	-3.67384	6.05295	88.6964	4.60306e-21	8.97054e-19
Tinagl1	-3.6625	4.96028	45.0318	1.9386e-11	1.44328e-09
Adgre5	-3.64772	4.73818	37.2341	1.04765e-09	6.25384e-08
She	-3.64301	4.39545	28.7667	8.16419e-08	3.16351e-06
Stmn2	-3.64077	5.03552	47.0052	7.0798e-12	5.61806e-10
Igfbp7	-3.6323	7.56826	161.391	5.62118e-37	3.386e-34
Slc2a1	-3.61922	7.69783	165.164	8.42207e-38	5.87417e-35
Dcx	-3.60012	3.25406	10.1194	0.00146717	0.0160291
Ehd2	-3.58535	4.33881	26.5273	2.59837e-07	9.01403e-06
Prss56	3.58014	3.43345	12.3671	0.000436976	0.00586115
Gm43010	3.57902	3.11116	8.61576	0.00333266	0.0303327
Dmwd	-3.57206	3.67584	15.946	6.51746e-05	0.00117845
Sox18	-3.57149	3.31577	9.71902	0.00182371	0.0190484
Tceal3	-3.57132	3.18392	8.73148	0.00312762	0.0287828
Vpreb3	-3.57002	3.52279	11.5839	0.000665257	0.0084122
Tradd	-3.56753	3.18049	9.42192	0.00214407	0.0215088
St6galnac3	-3.55465	3.95346	19.3432	1.09206e-05	0.000247808
Zic2	-3.54706	4.4776	31.1443	2.39536e-08	1.07241e-06
Atp9a	-3.54404	3.83336	18.0157	2.1909e-05	0.000458669
Txnrd2	3.53875	3.55617	13.2575	0.000271498	0.00393642
Dach1	-3.53364	3.60854	13.6086	0.000225155	0.00338293
Gm42909	3.53329	3.23757	7.62862	0.00574492	0.0457247
Tppp3	-3.5077	4.68561	37.0736	1.13752e-09	6.72965e-08
Lgi3	-3.4889	3.26621	9.3681	0.00220795	0.0219503
Cd38	-3.48724	4.1456	22.663	1.93045e-06	5.44305e-05
Fgd6	-3.48607	3.26319	9.4052	0.00216371	0.0216403
Impdh1	-3.48475	3.96779	16.7276	4.31482e-05	0.000827496
Klf2	-3.48352	6.37213	100.986	9.26388e-24	2.08076e-21
Smco4	-3.48328	4.3209	25.1989	5.17125e-07	1.61626e-05
Pam	-3.47967	4.36748	26.3378	2.86628e-07	9.68978e-06
Gjb1	-3.47639	3.99444	20.0604	7.50356e-06	0.00017725
Dpp4	-3.47456	3.47282	10.1597	0.00143545	0.0157733
Serpinb6b	-3.47335	3.24434	7.85014	0.00508169	0.0416466
Gbp4	-3.4712	3.25321	9.22066	0.00239299	0.0233864
Ccdc8	-3.46273	3.31164	8.27609	0.00401706	0.0348619
Robo4	-3.45795	4.10999	19.9415	7.98471e-06	0.000185964
Fzd6	-3.45749	4.67599	34.3153	4.68691e-09	2.44531e-07
Arhgef15	-3.44761	3.64215	13.14	0.000289055	0.00416365
Cobll1	-3.44464	4.58637	33.0659	8.90891e-09	4.34048e-07
Adam19	-3.44314	3.2077	8.84024	0.0029466	0.0274988
Ankrd6	-3.44114	3.23173	9.20369	0.00241528	0.0235347
Car2	-3.43911	7.79664	156.081	8.12831e-36	4.30865e-33
Tmem132a	-3.43566	3.13564	8.41494	0.00372149	0.0329001
Ctnna2	-3.42743	3.24582	8.31243	0.00393746	0.0343058
Ms4a4c	-3.42682	3.29076	9.25345	0.00235053	0.0230393
Frmd5	-3.41798	3.5195	12.7855	0.000349311	0.00485228
Slc25a42	-3.41067	3.46042	11.3646	0.000748567	0.00924512
Gm9946	-3.3949	3.17555	7.92071	0.0048872	0.0404273
Map6d1	-3.38718	3.64958	13.4236	0.000248473	0.00367655
Sox11	-3.38445	3.7075	14.0469	0.000178312	0.00279313
Cldn5	-3.38352	7.64309	149.813	1.90469e-34	8.99402e-32
Gm37472	3.3796	4.13576	21.8238	2.98862e-06	7.98493e-05
Tctn2	-3.37915	3.1365	8.01273	0.00464497	0.0388606
Grasp	-3.37008	3.99196	16.925	3.88854e-05	0.000770268
Cybrd1	3.36527	3.34032	9.84611	0.00170191	0.0181154
Lypd1	-3.36266	3.19863	8.37362	0.00380706	0.0334837
Fmod	-3.36062	3.22366	7.88378	0.00498802	0.0410057
Gm43323	3.35652	3.49177	11.3419	0.000757796	0.00932434
Polr2l	-3.35097	3.20434	8.16559	0.00426926	0.0364925
Sst	3.32697	3.66348	9.71951	0.00182322	0.0190484
Vldlr	-3.3261	3.868	15.926	6.5868e-05	0.00118518
Tmem35a	-3.3253	3.9791	18.1791	2.01074e-05	0.00042771
Slc6a20a	-3.31842	4.19441	19.9993	7.74716e-06	0.000181709
Slc16a4	-3.31779	3.9214	16.8347	4.07811e-05	0.000794752
Olig1	-3.31625	5.51276	57.2487	3.84046e-14	3.97608e-12
Rasgrp1	-3.3135	3.75545	14.3709	0.000150105	0.00240012
Ankrd37	-3.3024	3.87435	15.8818	6.7425e-05	0.00120909
Sgms2	-3.30232	4.21365	21.8338	2.97314e-06	7.95961e-05
Prokr2	-3.29697	3.24169	8.10937	0.0044037	0.0373849
Plk2	-3.29468	3.31364	8.36985	0.00381497	0.0334837
Efhd1	-3.2812	4.15546	21.4051	3.71775e-06	9.62258e-05
Mapt	-3.28018	6.76116	114.393	1.06887e-26	2.83292e-24
Gm10728	3.27874	3.36522	9.98691	0.00157657	0.0170136
Ints9	-3.27264	3.1846	7.88467	0.00498555	0.0410057
Tgfbr3	-3.26204	3.86896	15.3915	8.738e-05	0.00152164
Spock2	-3.26188	8.35498	158.736	2.13725e-36	1.23143e-33
Cdc25b	-3.26107	3.18667	7.46194	0.00630172	0.0492977
Lgals1	-3.2507	4.04412	19.0899	1.24701e-05	0.000280091
Mad2l1	-3.2394	3.79454	14.0968	0.000173636	0.00273607
Cryab	-3.23552	6.16807	81.1523	2.08979e-19	3.50555e-17
Atp6v1g2	-3.22477	3.27372	8.34772	0.00386172	0.0338239
Arhgef28	-3.21296	3.49667	11.064	0.000880201	0.0105709
Fxyd5	-3.21187	4.67258	32.2289	1.37037e-08	6.53243e-07
Ocln	-3.21084	3.86041	14.5816	0.00013422	0.00219204
Cavin2	-3.20836	6.13217	80.6005	2.76291e-19	4.52026e-17
Wwtr1	-3.20513	3.94148	16.2708	5.49021e-05	0.00101332
Tnfsf10	-3.20378	4.03322	17.3159	3.16535e-05	0.000638466
Flvcr2	-3.19582	3.45148	9.74882	0.00179438	0.0188723
Sox2ot	-3.19043	5.29101	49.105	2.42619e-12	2.11526e-10
Aplp1	-3.18356	6.15089	81.1786	2.06216e-19	3.50355e-17
X2010007H06Rik	-3.18182	3.43514	9.6782	0.00186468	0.0193354
Hap1	-3.17605	3.43009	10.243	0.00137208	0.015254
Sh3bp4	-3.16816	3.43604	10.0445	0.00152807	0.0165983
Gda	-3.16644	4.23115	21.737	3.12698e-06	8.30436e-05
Kank2	-3.16609	4.62743	30.1058	4.09108e-08	1.69422e-06
Acvrl1	-3.16533	4.63162	30.3624	3.58414e-08	1.51748e-06
Utrn	-3.15992	6.67146	102.123	5.21782e-24	1.19218e-21
Rasgrp2	-3.15805	3.71852	13.785	0.000204967	0.00311851
Pex5l	-3.15536	5.57459	58.1533	2.42465e-14	2.53003e-12
Pls1	-3.15049	3.40037	9.29778	0.00229431	0.0226054
Cacna2d1	-3.14939	3.45201	10.7104	0.00106536	0.0123626
Hcn2	-3.14867	4.30143	22.4229	2.18751e-06	6.11581e-05
S100a11	-3.14749	5.18206	44.7168	2.2769e-11	1.66704e-09
Phldb1	-3.14546	4.79197	34.1599	5.07651e-09	2.59745e-07
Rbp1	-3.14011	3.87988	14.5779	0.00013448	0.00219204
Ccr2	-3.13543	5.0651	41.3146	1.29596e-10	8.94482e-09
Slc16a2	-3.1278	5.2077	43.9678	3.33825e-11	2.41741e-09
Bsg	-3.12662	8.16528	141.951	9.96808e-33	4.00294e-30
Vwa1	-3.12144	6.95943	109.434	1.30366e-25	3.25965e-23
Hdac7	-3.12141	5.88475	68.7505	1.1174e-16	1.43765e-14
Sema3g	-3.12124	4.55036	26.2446	3.00801e-07	1.00662e-05
Anxa2	-3.11854	5.05443	36.9519	1.21079e-09	7.06843e-08
Gch1	-3.11111	3.8732	13.8421	0.000198832	0.00304615
Spock1	-3.11005	3.71102	12.8587	0.000335906	0.00469065
Arhgap23	-3.10438	5.20749	44.2073	2.95373e-11	2.15071e-09
Csgalnact1	-3.10246	3.81388	13.0377	0.000305276	0.00435654
Itih5	-3.09786	6.91225	103.002	3.34829e-24	7.92349e-22
Elovl7	-3.09684	5.43147	50.7359	1.05668e-12	9.52597e-11
H2.Aa	-3.09423	7.66527	134.255	4.80389e-31	1.76836e-28
Ndnf	-3.09109	5.05193	39.4866	3.30311e-10	2.10446e-08
Eml2	-3.08963	4.9198	36.8814	1.25538e-09	7.23317e-08
Pou3f1	-3.08053	3.2707	8.17911	0.00423755	0.0363
Mag	-3.07731	5.83256	64.6678	8.86528e-16	1.03967e-13
Pik3r3	-3.07635	4.56363	26.9751	2.06098e-07	7.30271e-06
Tmsb10	-3.06901	3.9605	14.4985	0.000140273	0.00227008
Ifi47	-3.05403	4.98632	34.5883	4.07344e-09	2.13365e-07
Efna1	-3.04635	3.27745	7.52824	0.00607394	0.0479975
Cd74	-3.04401	5.88902	66.002	4.50463e-16	5.47663e-14
Sox13	-3.03336	3.96505	15.7901	7.07737e-05	0.00126231
Olig2	-3.02395	4.85392	31.6232	1.87176e-08	8.61268e-07
X4930523C07Rik	-3.02376	4.3079	19.8729	8.27651e-06	0.000191749
X6030400A10Rik	3.02172	4.11423	18.685	1.54187e-05	0.000338854
Cd24a	-3.0104	4.15294	18.7184	1.51515e-05	0.000334646
Pcsk7	-3.00636	3.41627	9.28956	0.00230463	0.0226733
Klhl4	-3.003	3.41696	9.38526	0.00218737	0.0218137
St3gal1	-3.0015	4.25609	19.7037	9.04238e-06	0.000207677
Cyr61	-2.99801	3.42133	8.77176	0.0030593	0.0283114
Gpr37	-2.98124	5.5357	50.6367	1.11146e-12	9.95205e-11
Col4a2	-2.97988	4.52873	24.0715	9.28226e-07	2.783e-05
Dusp26	-2.9747	4.30538	21.5735	3.40523e-06	8.93587e-05
Arhgap29	-2.96868	5.42201	45.1975	1.78134e-11	1.33369e-09
Lrch2	-2.96179	3.39776	8.27193	0.00402627	0.0349189
Tfrc	-2.95499	5.88993	60.8596	6.12954e-15	6.5507e-13
Abcc4	-2.95169	4.92551	31.6893	1.80913e-08	8.39502e-07
Kif26a	-2.95092	4.55579	25.2602	5.00942e-07	1.58059e-05
Palm	-2.95087	3.66723	11.6801	0.00063173	0.00804196
Tdrd3	-2.94816	3.44461	8.73749	0.00311734	0.028748
Micall1	-2.94525	4.07797	16.7733	4.21223e-05	0.00081371
Pdgfrb	-2.94216	4.53473	25.3737	4.72309e-07	1.49738e-05
Ptgds	-2.9415	9.12072	146.047	1.26758e-33	5.41871e-31
Polk	-2.94082	5.55441	48.6712	3.02671e-12	2.60455e-10
Arhgap24	2.93801	4.07295	18.0359	2.1678e-05	0.000455273
Adamtsl1	-2.9364	3.81425	12.7096	0.00036378	0.00500525
Ogn	-2.93221	3.61623	10.9357	0.000943288	0.0112011
Tanc1	-2.93104	4.66432	26.8702	2.17593e-07	7.64864e-06
Gm38318	2.92976	3.41016	8.58765	0.0033845	0.0306362
Bcar1	-2.92743	3.64259	11.3188	0.000767246	0.00941439
Ccdc85a	-2.92551	3.86474	12.816	0.000343662	0.00478502
Ifi44	-2.92327	3.98981	14.878	0.000114695	0.00192642
H2.Eb1	-2.9217	6.35554	81.2559	1.98307e-19	3.41294e-17
Nxn	-2.91745	4.18731	18.4935	1.70488e-05	0.000370377
Sptbn1	-2.91471	7.72755	123.437	1.11905e-28	3.7074e-26
Crip1	-2.90747	5.5095	48.6311	3.08935e-12	2.64129e-10
Jag1	-2.9039	4.39861	21.2615	4.00703e-06	0.000103109
Rcan2	-2.89965	3.89323	14.1137	0.000172081	0.00271479
Cyp26b1	-2.89686	3.78967	10.6825	0.00108156	0.0125069
Fam13c	-2.89489	4.70531	28.9435	7.45192e-08	2.93907e-06
Slfn5	-2.89036	4.40967	20.479	6.02881e-06	0.000144998
Pop7	-2.88975	3.33213	7.73573	0.00541386	0.04372
Hdc	-2.88815	3.31769	7.46256	0.00629955	0.0492977
Gm37954	2.8871	4.47192	24.3686	7.95541e-07	2.41247e-05
Nes	-2.88649	3.52215	9.74378	0.00179931	0.0188942
Scg5	-2.88288	3.62063	10.5857	0.00113967	0.0130422
Ticam2	2.88136	3.96187	15.3347	9.00466e-05	0.00155672
Zfp580	-2.88019	3.289	7.50749	0.00614429	0.0484379
Cdh23	2.87869	3.96213	13.9857	0.000184203	0.00287183
Dennd5b	-2.87817	4.73634	27.1398	1.89259e-07	6.78634e-06
Tmcc2	-2.87708	3.82409	12.708	0.000364101	0.00500525
Cped1	-2.87525	3.67961	9.91706	0.00163753	0.0175856
Uchl1	-2.87388	3.61154	10.6361	0.00110903	0.0127577
Ntn4	-2.87385	3.58228	9.09293	0.002566	0.0246768
Slc4a10	-2.87236	3.60952	10.3231	0.00131377	0.0147294
Gm43499	2.84833	3.63118	11.4779	0.0007043	0.00882173
Iigp1	-2.83624	4.84323	28.8598	7.78101e-08	3.04169e-06
Prickle1	-2.82912	4.14404	16.7048	4.36698e-05	0.000836289
Itga3	-2.82441	3.40892	8.61207	0.00333942	0.0303579
Snhg11	-2.82309	3.98272	13.9415	0.000188585	0.00292296
Rbfox2	-2.82107	4.13349	15.6606	7.57853e-05	0.00133551
Spock3	-2.81658	4.64333	26.2312	3.02894e-07	1.00853e-05
A830008E24Rik	2.81315	4.77282	30.2583	3.78177e-08	1.58595e-06
Grin2c	-2.81163	3.98232	13.4454	0.000245603	0.00364926
Eogt	-2.79495	5.29632	40.284	2.19596e-10	1.46974e-08
Angptl7	2.7932	3.3079	7.75442	0.00535812	0.0434549
Gpr19	-2.78577	3.55673	9.49927	0.00205553	0.0208735
H2.Q7	-2.77338	4.93756	31.1249	2.41943e-08	1.07954e-06
Cald1	-2.77262	5.72168	52.0599	5.38337e-13	5.02397e-11
Cp	-2.77111	5.93773	58.7911	1.75335e-14	1.84408e-12
Gm37465	2.77066	3.49177	8.32224	0.00391625	0.034166
Gm3081	2.76724	3.66221	10.0145	0.00155309	0.0168288
Axin2	-2.75973	3.95091	13.3498	0.000258446	0.003794
Rapgef4	-2.74677	4.92231	30.1966	3.90398e-08	1.63044e-06
Serinc5	-2.74294	4.92506	30.7938	2.86954e-08	1.25089e-06
Notch3	-2.7399	4.01629	14.0045	0.000182378	0.00285009
Pir	-2.73232	3.49203	8.53524	0.00348335	0.0314023
Prr18	-2.72676	4.23305	17.0015	3.73501e-05	0.000743188
Hba.a2	-2.72629	4.54414	23.0274	1.59707e-06	4.57115e-05
Gimap6	-2.72027	3.68442	9.82415	0.00172235	0.0182597
Adcy6	-2.70256	3.46398	8.66942	0.00323595	0.0295743
Cmpk2	-2.69979	3.86993	12.4009	0.000429117	0.00577326
Gm37642	-2.69378	3.65481	10.0399	0.00153182	0.0166254
Slc7a1	-2.69224	5.81965	52.6456	3.99507e-13	3.78162e-11
Arx	-2.69173	3.50317	8.36977	0.00381514	0.0334837
Grb10	-2.69082	3.9327	12.9476	0.000320328	0.00451393
Kbtbd11	-2.68956	3.92261	12.2171	0.000473526	0.00630669
Dock3	-2.6882	3.48418	8.19408	0.00420274	0.0361035
Mylk	-2.68734	4.17171	16.6311	4.53993e-05	0.000864414
Pcdh1	-2.68555	3.86552	12.5152	0.000403645	0.00545827
H2.Ab1	-2.6728	7.2395	97.9835	4.21889e-23	8.87439e-21
Clec2d	-2.66858	5.76591	48.806	2.82573e-12	2.44749e-10
AI504432	-2.668	3.74706	10.9735	0.000924233	0.0110044
Tubb3	-2.6464	3.96239	12.9864	0.000313756	0.00444219
Abhd2	-2.64382	6.00901	56.8497	4.7042e-14	4.79538e-12
Gm42979	2.64183	3.72087	10.4016	0.00125906	0.0141879
Thsd1	-2.63691	4.24352	16.5384	4.76743e-05	0.00090218
Adamts10	-2.63585	3.53943	8.14243	0.00432413	0.0368393
Aif1l	-2.63337	4.28783	17.5629	2.77965e-05	0.000565837
Msx1	-2.62892	4.08379	14.4959	0.000140467	0.00227008
Wnt5a	-2.6278	3.99448	12.3725	0.000435694	0.00584987
Gm44550	2.62692	3.46042	7.69707	0.00553106	0.0444767
Dip2a	-2.62283	4.5387	21.592	3.37249e-06	8.88513e-05
Ift22	-2.62268	3.45412	7.84085	0.00510786	0.0418094
Mcam	-2.62041	4.55386	22.0071	2.71638e-06	7.36145e-05
Il33	-2.62026	5.63822	44.834	2.14464e-11	1.57893e-09
Stmn1	-2.62017	4.93519	28.6958	8.46881e-08	3.26246e-06
Efr3b	-2.61816	4.12656	14.3108	0.000154977	0.00246015
AW112010	-2.61394	4.97602	30.1422	4.01508e-08	1.66796e-06
Snhg9	-2.61123	3.76022	9.8856	0.00166577	0.0178225
Mndal	-2.60968	4.67177	23.2059	1.4555e-06	4.20224e-05
Kitl	-2.60012	6.39714	68.9385	1.01583e-16	1.31979e-14
Pcbp4	-2.59407	4.25834	17.0311	3.67734e-05	0.000733917
Plekhg1	-2.59211	4.29479	16.5391	4.76567e-05	0.00090218
Plxdc1	2.59096	3.66274	9.56297	0.00198542	0.0203644
Cx3cl1	-2.5902	3.53384	7.47015	0.00627302	0.0491603
Phlda1	-2.58786	4.28834	16.8782	3.98577e-05	0.000785543
X2900092N22Rik	2.58146	3.43264	7.69899	0.00552517	0.0444563
Gm43075	2.58022	3.51259	8.01773	0.00463217	0.0387779
Ramp2	-2.57198	5.23892	32.2512	1.35475e-08	6.48127e-07
Adra2a	-2.57029	3.98774	12.7534	0.00035537	0.00492097
Usp31	-2.5699	4.37517	17.685	2.60679e-05	0.000532283
Kif1c	-2.56053	4.7696	24.8645	6.15047e-07	1.89549e-05
S100a6	-2.55971	6.68455	75.8439	3.06998e-18	4.57117e-16
Tshz2	-2.55901	3.97851	12.7585	0.000354398	0.00491264
Sgms1	-2.5576	7.12297	86.4271	1.44987e-20	2.74482e-18
Reep1	-2.55748	3.67245	8.88771	0.00287097	0.0270022
Cacnb4	-2.55185	3.85259	10.5486	0.00116274	0.0132572
Gm43088	2.54408	3.60159	9.46408	0.00209534	0.0211804
Prrg1	-2.5429	4.27633	16.4682	4.94718e-05	0.000928612
Prss23	-2.5317	5.2748	33.5252	7.03463e-09	3.49149e-07
Csrp2	-2.52895	3.54831	7.74024	0.00540037	0.0436376
Pcdh18	-2.52847	3.59126	7.96976	0.00475652	0.0396437
Slc16a1	-2.52675	5.82393	47.7661	4.80224e-12	3.95275e-10
Inf2	-2.52615	4.24913	16.2281	5.61558e-05	0.00103215
Rflnb	-2.52346	4.51106	19.5493	9.8036e-06	0.000224382
Rras	-2.52105	4.70665	22.5883	2.007e-06	5.64688e-05
Ly75	-2.5195	3.60988	7.77044	0.00531081	0.0431243
Cuedc1	-2.50903	4.37315	16.1923	5.72251e-05	0.00104744
Islr2	-2.50316	4.09054	13.7965	0.000203716	0.00311019
Cdh13	-2.50049	3.77154	9.12854	0.00251653	0.0242892
Ddx43	2.49376	3.54173	8.39671	0.00375901	0.0331875
Tmem204	-2.48869	4.9967	26.7145	2.35842e-07	8.22468e-06
Sorbs2	-2.48679	5.35763	34.611	4.02634e-09	2.11735e-07
Tmem42	-2.47496	4.07911	11.6649	0.000636914	0.00810018
Map3k20	-2.47281	3.85641	9.90155	0.00165139	0.01772
Card10	-2.47171	3.78422	9.70874	0.00183394	0.0191214
Mybpc1	2.4695	3.91294	10.2263	0.00138449	0.015379
Ltb	-2.46823	4.24002	14.2642	0.000158857	0.00251514
Ephb1	-2.46503	4.25814	15.3777	8.8022e-05	0.0015308
Snhg20	-2.44822	4.08658	12.846	0.00033821	0.00471785
Cass4	2.44288	3.754	9.81053	0.00173516	0.0183368
Igfbp2	-2.44004	4.53719	18.5917	1.61922e-05	0.000352926
Neat1	-2.43951	6.79736	73.3209	1.10194e-17	1.5702e-15
Rasl11b	-2.43378	3.88688	10.8346	0.000996185	0.0116724
Ppfibp1	-2.42901	4.80278	23.5366	1.22562e-06	3.59335e-05
Kctd10	-2.4265	3.69781	8.16946	0.00426015	0.03647
Art3	-2.4264	3.54847	7.94415	0.0048243	0.0400347
Crip2	-2.42615	6.3487	58.9713	1.59987e-14	1.69612e-12
Dusp1	-2.42107	4.06832	11.9641	0.000542368	0.00708823
Clic4	-2.4147	7.08691	79.1877	5.64811e-19	8.91057e-17
X5430416N02Rik	-2.41341	3.59285	7.53282	0.00605851	0.0479327
C130089K02Rik	2.41003	5.79107	45.4681	1.55147e-11	1.16818e-09
Ablim1	-2.40625	6.37669	61.0963	5.43501e-15	5.90367e-13
Lrp1b	-2.40514	3.62052	7.92721	0.00486969	0.040308
Tnfaip6	-2.39933	4.28829	15.3944	8.72469e-05	0.00152164
Pecam1	-2.38576	5.77735	42.2762	7.92518e-11	5.55685e-09
Anln	-2.38419	4.74607	20.8048	5.08545e-06	0.000125732
Gpr89	2.38295	3.8703	10.3185	0.00131706	0.0147413
Gm20559	-2.37653	3.98035	10.8773	0.000973509	0.0114675
Snap25	-2.3735	4.16577	13.2502	0.000272546	0.00394299
Gm26520	2.36653	3.64306	7.67075	0.00561233	0.0448851
Hsf1	-2.36497	3.62034	8.01842	0.00463039	0.0387779
Plp1	-2.35985	11.5423	95.3564	1.59018e-22	3.24202e-20
Igf2	-2.35425	5.44552	33.9139	5.76045e-09	2.91364e-07
Mgl2	-2.35214	4.24639	13.2901	0.000266817	0.00388621
Qdpr	-2.35194	6.90821	71.0009	3.57055e-17	4.77949e-15
Gm37082	2.34725	4.18806	12.9552	0.000319038	0.00450255
Mcf2l	-2.3471	4.10198	12.1504	0.000490773	0.00649723
Ecm2	-2.34428	4.2044	13.5403	0.000233491	0.00349234
Gm26690	2.33609	4.32347	14.8549	0.000116103	0.00194736
Nos1	-2.33428	3.74574	7.50883	0.00613974	0.0484308
Fabp5	-2.33244	4.13683	12.6342	0.000378761	0.00517458
Epha4	-2.32916	5.37677	30.6495	3.09103e-08	1.33864e-06
Rrp7a	2.31985	3.57242	7.7507	0.00536917	0.0434549
Thy1	-2.30734	4.61141	18.2967	1.89035e-05	0.000405354
Plekhg3	-2.30714	3.96733	10.25	0.00136682	0.0152083
Ahnak	-2.30686	5.44287	33.3514	7.69243e-09	3.76162e-07
Cdkl5	-2.30254	3.73321	8.24086	0.00409578	0.0354522
Gstp1	-2.30207	4.25623	12.8676	0.000334327	0.00467845
Emb	-2.29875	3.90393	9.48499	0.0020716	0.0209884
Xdh	-2.2893	4.64576	17.5461	2.80419e-05	0.000569955
Akap12	-2.28859	5.18201	27.0358	1.99717e-07	7.09558e-06
Nkx6.2	-2.28741	4.18918	11.9756	0.000539023	0.00705147
Jpx	2.28368	3.68105	8.39323	0.00376621	0.0332289
Serping1	-2.27075	4.02639	10.8591	0.00098313	0.01155
Gm29438	2.26943	3.72839	7.94404	0.00482459	0.0400347
Fzd4	-2.26772	5.21065	27.3285	1.71661e-07	6.23247e-06
Svip	-2.26272	3.81416	8.76106	0.0030773	0.0284294
Nfasc	-2.25959	6.24304	49.645	1.84237e-12	1.62767e-10
Gpcpd1	-2.25612	6.39775	55.0902	1.15126e-13	1.13855e-11
Grb14	-2.2544	5.15878	26.5161	2.61355e-07	9.01945e-06
Zpr1	2.25118	3.73456	8.38922	0.00377454	0.0332802
Socs2	-2.2457	4.66363	17.8786	2.35459e-05	0.000486786
Cdkn2d	-2.24156	4.18585	11.8126	0.00058832	0.00756933
Firre	-2.22444	4.4632	14.9695	0.000109264	0.0018469
H2afj	-2.22153	4.21668	12.521	0.000402411	0.00544714
Myl6	-2.22127	5.67585	35.4443	2.62453e-09	1.4196e-07
Kcna1	-2.22067	4.32423	13.3997	0.000251661	0.00371797
Aqp11	-2.21583	4.5933	15.9376	6.5466e-05	0.00118035
Mbp	-2.21161	7.75835	77.8074	1.13596e-18	1.73031e-16
X2810468N07Rik	-2.21024	4.0722	10.5021	0.00119241	0.0135174
X5430420F09Rik	2.2095	4.53244	17.2025	3.35991e-05	0.000673608
Pqlc1	-2.20143	4.41475	14.1983	0.00016452	0.0026017
Gulp1	-2.1881	3.97661	9.53626	0.00201452	0.0205898
Ndrg4	-2.18528	4.26363	12.3404	0.000443264	0.00592748
Tgfb2	-2.18459	5.70359	35.575	2.45423e-09	1.34394e-07
Lrrc8c	-2.17495	4.98871	21.7185	3.15728e-06	8.36805e-05
Slc5a6	-2.17255	4.05423	9.81808	0.00172805	0.0182908
Lrrc49	-2.17202	3.80997	8.07206	0.0044953	0.0378714
Bhlhe40	-2.16581	5.11749	23.5167	1.23835e-06	3.62265e-05
Tspo	-2.16406	4.77209	19.1155	1.23043e-05	0.000276836
Fhl1	-2.16344	4.1317	11.0649	0.000879775	0.0105709
Ebf3	2.16343	4.6327	16.4751	4.92936e-05	0.000926579
Ifitm2	-2.16229	4.19209	11.7113	0.000621213	0.00793093
Gm44860	2.16105	6.22657	47.5123	5.46607e-12	4.41685e-10
Fign	-2.1605	3.7784	7.98203	0.00472439	0.0394255
Gm32849	2.15799	4.14756	11.3806	0.00074215	0.00918298
Atp2b4	-2.15548	4.2953	12.73	0.000359829	0.00496471
Nprl2	-2.15459	3.85314	8.62787	0.00331059	0.0301732
Maoa	-2.14889	6.07858	42.7423	6.24457e-11	4.40175e-09
Gsta4	-2.14829	4.30103	12.9237	0.000324448	0.00455465
Ttyh2	-2.14094	4.2726	11.9251	0.000553823	0.00720767
A130048G24Rik	2.14043	4.78399	19.1407	1.21431e-05	0.000273673
Serpinb6a	-2.14022	3.8525	8.43514	0.00368038	0.0326521
Siglecf	2.13981	4.16723	11.8539	0.000575415	0.00743581
Itgb3	2.13721	4.16342	11.4359	0.000720391	0.00895705
Limch1	-2.13557	5.54166	31.5128	1.98132e-08	9.02283e-07
Rnf144a	-2.13495	4.30894	12.7008	0.000365494	0.0050192
Irx3	-2.13308	4.24336	11.4485	0.000715499	0.00892824
Sh3bgrl	-2.12475	5.18369	24.1583	8.87328e-07	2.67247e-05
Gabbr2	-2.1148	4.32022	11.6266	0.000650155	0.00823696
Ak4	-2.10571	3.95265	8.84943	0.00293181	0.0274187
Slc6a6	-2.10431	8.81589	81.5366	1.72045e-19	2.99993e-17
Plscr4	-2.09614	5.02998	20.1462	7.1741e-06	0.000170074
Dlg4	-2.09274	4.05548	9.88889	0.0016628	0.0178136
Osmr	-2.09254	3.82763	7.45964	0.00630975	0.0493023
Col4a1	-2.08768	5.43656	26.5168	2.61261e-07	9.01945e-06
Fmc1	-2.08473	5.02436	20.8943	4.85339e-06	0.00012067
Prdm16	-2.06422	4.82432	18.314	1.87322e-05	0.000402332
Slc16a9	-2.06286	4.12305	9.0573	0.00261648	0.0250713
Aldh4a1	-2.05146	4.16468	10.5261	0.00117699	0.0133769
Mkl2	-2.0473	5.07196	21.3273	3.8717e-06	9.98205e-05
Myo10	-2.04411	5.14103	22.2224	2.4282e-06	6.70385e-05
Tpm4	-2.04253	5.92525	36.507	1.52121e-09	8.65198e-08
Bola3	-2.03806	4.34885	11.9578	0.000544179	0.00710489
X2900060B14Rik	-2.03242	4.16613	10.1311	0.00145792	0.0159541
Sv2a	-2.02298	5.71897	31.0304	2.54014e-08	1.12582e-06
Parvb	-2.02256	5.58739	29.6535	5.16601e-08	2.1e-06
Pcsk1n	-2.02095	4.17589	9.885	0.00166632	0.0178225
Snhg6	-2.02032	4.27202	10.0557	0.00151874	0.0165106
Nampt	-2.01945	5.48439	27.679	1.43209e-07	5.28635e-06
Gria2	-2.01329	5.9442	35.416	2.6629e-09	1.4345e-07
Rpp21	-2.01088	4.55663	13.9976	0.000183043	0.00285711
Slco3a1	-2.01064	4.37881	12.5376	0.00039884	0.00541867
Id3	-2.00745	7.08284	55.9213	7.54308e-14	7.5728e-12
Map1a	-2.00387	4.79827	16.4425	5.01469e-05	0.000935981
Col23a1	1.99925	4.27406	8.76557	0.00306971	0.0283878
Il1rap	-1.99924	4.04609	8.91397	0.00282997	0.0266355
Vcan	-1.99723	4.19718	9.82948	0.00171737	0.0182215
Thra	-1.99526	6.49915	47.6197	5.17465e-12	4.20702e-10
Tpm1	-1.99464	5.53845	27.8195	1.33176e-07	4.92973e-06
Tlr12	1.99167	5.56149	28.9701	7.35048e-08	2.92518e-06
Arl4a	-1.99123	5.11367	20.3839	6.33599e-06	0.000151561
Hip1	-1.99055	4.85105	16.7736	4.21141e-05	0.00081371
Cnp	-1.98597	6.63628	48.2155	3.81865e-12	3.20283e-10
Hey1	-1.98303	4.90796	16.8639	4.01579e-05	0.000786533
Pde8a	-1.98226	4.86275	17.0244	3.6903e-05	0.000735396
Tagap	1.98015	4.22937	10.4531	0.00122441	0.0138564
Il2rg	-1.97961	4.35729	10.7111	0.00106494	0.0123626
Nr1d1	-1.97853	4.05243	8.24461	0.00408731	0.035402
Selenow	-1.97699	4.32097	10.6165	0.0011208	0.0128708
Dbndd2	-1.97659	4.65806	15.0927	0.000102358	0.00174094
Lhx2	-1.97463	4.1402	9.32641	0.00225875	0.0223547
X6330403K07Rik	-1.9718	4.11059	9.61946	0.00192527	0.0198241
Arhgap22	1.96447	4.50238	13.7925	0.00020415	0.00311323
Syt1	-1.96273	4.12788	8.95451	0.00276785	0.026181
Mxra7	-1.95831	3.99167	7.83931	0.00511222	0.0418174
Agpat4	-1.95691	4.55245	13.4593	0.000243789	0.00363
Stxbp6	-1.95545	4.30613	11.0576	0.000883234	0.0105905
Tpst1	-1.94574	4.21904	9.87205	0.00167808	0.0179107
St8sia4	-1.94465	5.74218	30.0623	4.18383e-08	1.72723e-06
Igf1r	-1.94372	7.6703	61.6114	4.18386e-15	4.58219e-13
Ttr	-1.94299	9.76893	62.9092	2.16459e-15	2.39043e-13
Ldlrad3	-1.94238	4.64363	14.3435	0.000152306	0.00242299
Baz1a	1.94177	5.43659	25.3904	4.6824e-07	1.49162e-05
Flrt2	-1.93553	5.17569	19.9922	7.77578e-06	0.000182058
Syne1	-1.93485	6.62853	45.6037	1.44765e-11	1.09624e-09
Mgat4a	1.93276	6.62076	47.7242	4.90592e-12	4.01316e-10
Rell1	-1.93149	4.66942	14.7009	0.000125986	0.00208669
Rarg	-1.9286	4.03059	8.10955	0.00440326	0.0373849
Psph	-1.92844	4.06361	8.71722	0.00315218	0.0289084
Ngly1	-1.92755	4.05648	8.72167	0.00314449	0.0288811
Cavin3	-1.92446	4.79909	15.0906	0.00010247	0.00174094
Rnaseh2c	-1.92296	4.05827	8.20591	0.00417543	0.0360005
Elof1	-1.92213	4.37572	11.277	0.000784728	0.00959337
Slc30a1	-1.92155	6.22137	38.2773	6.13731e-10	3.78287e-08
Lrrc8b	-1.92081	3.9258	7.80387	0.00521343	0.0424637
Iqgap1	-1.91909	6.30423	40.2386	2.24769e-10	1.4968e-08
Tmeff2	-1.91553	4.57468	13.2962	0.000265951	0.00388147
Ifitm3	-1.91129	6.68058	46.3469	9.90652e-12	7.72242e-10
Rtl8b	-1.90847	4.35722	10.6489	0.00110138	0.0126917
Med21	-1.90713	4.31602	10.5648	0.00115261	0.0131562
X3110080O07Rik	1.90383	4.56221	12.9574	0.000318653	0.00450191
Meis2	-1.90217	5.54337	25.5035	4.41586e-07	1.42036e-05
Ehd3	-1.90078	4.38169	10.8856	0.000969136	0.0114363
Seh1l	-1.89935	3.97095	7.65965	0.00564696	0.0450533
Ctsz	1.89821	7.09453	52.423	4.47459e-13	4.20548e-11
Ddit4	-1.89275	5.32798	22.2708	2.36782e-06	6.56451e-05
Ipcef1	1.89171	4.27556	9.50049	0.00205417	0.0208735
Tnk2	-1.89085	4.08693	8.48794	0.00357508	0.0319682
Clmn	-1.88997	5.32891	22.3183	2.30998e-06	6.41757e-05
Ubash3b	1.88883	6.87768	50.0126	1.52759e-12	1.35863e-10
Dcaf6	-1.88426	4.10241	8.3338	0.00389141	0.0340389
Slco4a1	1.88392	4.04234	8.52681	0.00349953	0.0314944
Ppp2r2c	-1.88212	4.74029	14.6004	0.000132888	0.0021865
Zfp703	1.87766	5.14278	19.8675	8.3001e-06	0.00019196
Ptprd	-1.87463	6.20541	35.1673	3.02566e-09	1.61678e-07
BC028528	-1.87445	4.5919	12.6086	0.000383969	0.00523494
Tmem268	1.86834	4.48751	11.9319	0.000551798	0.00719019
Zmat3	-1.86787	4.09751	8.61175	0.00334001	0.0303579
Tob1	-1.86191	4.54937	11.8633	0.00057251	0.00740909
Apln	-1.85958	4.18427	8.49291	0.00356534	0.0319027
Vegfa	-1.85718	5.34157	20.1207	7.27047e-06	0.00017205
AI480526	-1.85664	4.15031	8.60751	0.0033478	0.0304079
Sik2	1.85566	4.87394	15.9081	6.64926e-05	0.00119398
Nedd9	-1.85159	4.23314	9.11457	0.00253582	0.0244397
Nedd4	-1.83902	6.86498	46.5243	9.04888e-12	7.09561e-10
Cystm1	-1.83419	4.87099	15.0541	0.000104472	0.00177268
Msrb1	-1.83031	4.21333	9.22195	0.0023913	0.0233864
Igf1	1.8297	5.71387	26.2533	2.99444e-07	1.00462e-05
Hivep1	-1.82859	4.48463	11.3121	0.000770042	0.00943124
Kctd3	-1.82521	4.44192	10.7552	0.00103987	0.0121199
X4931406P16Rik	-1.8177	5.93181	29.7213	4.98846e-08	2.04034e-06
Selenom	-1.81525	4.13167	8.04839	0.00455441	0.0382236
Ano8	-1.80865	4.13262	7.85801	0.0050596	0.0415169
Stox2	-1.80861	5.69255	26.0184	3.38176e-07	1.10654e-05
Usp53	-1.80685	5.50818	22.8435	1.75741e-06	4.99768e-05
Fopnl	-1.80626	4.02788	7.49889	0.00617371	0.0485255
Rnf152	-1.80293	4.47667	11.2346	0.00080286	0.00978669
Lpcat1	1.79971	6.88224	45.7189	1.36498e-11	1.03958e-09
Etv5	1.79836	4.58711	11.3898	0.000738498	0.00914633
Gm3764	-1.79674	5.47258	21.8837	2.89677e-06	7.77084e-05
Slc9a9	1.79423	6.02078	31.8671	1.65089e-08	7.73741e-07
Synm	-1.79348	4.77321	13.4279	0.000247911	0.00367485
Znrd1	-1.79184	4.45945	10.5352	0.00117124	0.013323
Gm43378	1.78926	4.27456	9.40865	0.00215965	0.021616
X2610528A11Rik	1.78768	4.51415	10.849	0.000988509	0.0116029
Mfsd2a	-1.78687	5.75523	25.0494	5.58796e-07	1.73018e-05
Plxna2	-1.78612	4.6835	12.729	0.000360028	0.00496471
Ndufb9	-1.78433	5.87838	28.1217	1.13919e-07	4.30099e-06
Fermt2	-1.78354	6.32046	35.8693	2.11004e-09	1.16509e-07
Plekhb1	-1.78209	4.86478	14.1139	0.000172064	0.00271479
Sowahc	1.77716	6.05468	31.6267	1.86838e-08	8.61268e-07
Tom1l2	-1.77437	4.8737	14.6145	0.000131897	0.00217401
H2afv	-1.77243	5.67492	24.6385	6.91554e-07	2.11163e-05
Dab2ip	-1.77237	4.84114	13.8148	0.000201745	0.00308364
Cd200	-1.77101	5.34742	19.7108	9.00885e-06	0.000207266
Cav2	-1.77046	4.91296	14.4882	0.00014104	0.0022738
Tspan5	-1.76701	5.43267	20.8002	5.09773e-06	0.000125801
Laptm5	1.76354	9.77151	63.3061	1.76954e-15	2.02155e-13
Desi1	-1.76257	4.29396	9.1691	0.00246136	0.0238959
Plat	-1.7611	6.18505	31.358	2.14568e-08	9.6716e-07
Enpp2	-1.76096	8.10238	51.7915	6.17193e-13	5.71961e-11
Itga4	-1.75994	4.41927	9.50333	0.002051	0.0208594
Naip2	1.75633	5.37776	20.8062	5.08177e-06	0.000125732
Hdgfl3	-1.75437	4.62816	11.9389	0.000549748	0.00717053
Cadm2	-1.7453	5.77204	25.4219	4.60653e-07	1.47098e-05
Afap1l2	-1.73793	4.25317	8.44737	0.00365572	0.0325234
Igsf6	1.73754	6.7212	40.2133	2.27691e-10	1.50868e-08
Gbp2	-1.73678	4.38898	9.03556	0.00264778	0.0252616
Slc48a1	-1.73567	5.62498	22.7044	1.88936e-06	5.33856e-05
Esyt2	-1.73556	5.50963	21.0477	4.47995e-06	0.000112016
Strada	1.7352	4.88477	14.3467	0.00015205	0.00242183
Gm37204	1.73445	4.28265	8.85649	0.00292048	0.0273777
Abcg2	-1.73423	6.70488	37.4093	9.5763e-10	5.76841e-08
Dcn	-1.73375	5.28958	17.7334	2.54131e-05	0.000520517
Phldb2	-1.73022	4.43506	9.57927	0.00196787	0.0202
Mcc	-1.72747	4.60845	11.1696	0.000831491	0.0100998
Nebl	-1.72665	5.77461	24.3578	8.00017e-07	2.42051e-05
Emp3	-1.72452	4.82695	13.1125	0.000293333	0.0042161
Dnajb2	-1.72386	4.75853	12.9968	0.000312016	0.00443106
Polr1a	1.723	4.38493	10.0756	0.0015025	0.0163474
Nrxn3	-1.72132	4.36367	9.43483	0.00212902	0.0213741
Fcrls	1.71728	8.20443	54.4883	1.56376e-13	1.53503e-11
Ier3	-1.71685	5.5078	20.1854	7.02867e-06	0.000167224
Map7	-1.70648	4.96058	14.7644	0.000121816	0.00202548
Sema6a	-1.70591	6.06066	28.7229	8.35116e-08	3.22652e-06
Vcl	-1.70266	5.00486	14.361	0.000150893	0.00240631
Prr5l	-1.70178	4.69149	11.853	0.000575697	0.00743581
Myof	-1.70159	4.48197	10.1095	0.00147505	0.0161016
Slc38a3	-1.70058	4.72109	11.5592	0.000674135	0.00850823
Rcbtb1	-1.69941	4.36841	9.2092	0.00240802	0.0234986
Vangl1	-1.69795	4.62084	11.0324	0.000895312	0.0106985
Mrpl35	-1.69753	4.33656	8.80053	0.00301143	0.027966
Tlnrd1	-1.69657	4.21316	7.83133	0.00513484	0.0419079
Arap2	-1.69576	5.89818	26.4207	2.74587e-07	9.40264e-06
Hscb	-1.69566	4.25892	8.36969	0.0038153	0.0334837
Traf3ip3	1.68774	4.70669	12.1147	0.000500246	0.00659628
Rxra	1.68094	4.34408	8.93754	0.00279368	0.0263688
App	-1.67628	8.54984	53.646	2.40072e-13	2.33929e-11
Pls3	-1.67498	6.14243	28.629	8.76582e-08	3.35736e-06
Btbd9	1.67333	5.27603	17.978	2.23478e-05	0.000466382
Cebpa	1.67305	6.65592	37.2051	1.06335e-09	6.31909e-08
Apbb1ip	1.67253	8.43212	53.2767	2.89727e-13	2.80252e-11
n.R5.8s1	-1.67199	5.49554	18.7519	1.48877e-05	0.000329919
Map3k14	1.67059	4.29665	8.45937	0.00363168	0.032387
Bank1	1.67006	5.22658	16.3513	5.2619e-05	0.000979364
Afap1l1	-1.66495	4.35379	8.63509	0.00329748	0.0300952
Nova2	-1.65937	4.3274	7.6685	0.0056193	0.0449138
Pim1	-1.65443	4.66583	11.0442	0.000889629	0.0106411
Bmf	1.65161	4.97987	14.0262	0.000180282	0.00282066
Gimap9	-1.64994	4.58742	10.1955	0.00140785	0.0155603
Lrp8	-1.6447	4.34708	8.13761	0.00433563	0.0368779
Mindy1	-1.64407	4.8595	12.214	0.000474322	0.00630949
Dock8	1.64387	5.26726	16.7406	4.2854e-05	0.000823045
2011-09-01	-1.6432	4.79015	11.4356	0.000720511	0.00895705
X4833411C07Rik	1.64204	4.6446	10.8735	0.000975496	0.0114802
Was	1.64095	4.88872	12.536	0.000399176	0.00541867
Pfkp	-1.63698	4.30876	8.19365	0.00420372	0.0361035
Hpgds	1.63146	8.09661	49.2359	2.2696e-12	1.99184e-10
Stard13	-1.63057	4.33452	8.14101	0.00432752	0.0368393
Csrp1	-1.62798	5.62977	20.5147	5.91752e-06	0.0001431
Capn3	1.62675	6.35028	31.1062	2.44288e-08	1.08634e-06
Havcr2	1.62634	6.05389	27.0696	1.9626e-07	6.9915e-06
Adgrl2	-1.6263	4.87664	12.1984	0.000478296	0.00635108
Maml3	1.62571	5.48378	18.7052	1.52562e-05	0.000335839
Sox8	-1.62354	4.53722	9.55323	0.00199598	0.0204569
Gm44667	1.62297	5.79985	23.5911	1.19137e-06	3.50069e-05
Tanc2	1.62051	7.82684	46.7838	7.92655e-12	6.25254e-10
Tmtc2	-1.61639	5.00587	13.3343	0.000260593	0.00381589
Vav1	1.61635	5.40601	18.3987	1.79176e-05	0.000387348
A130071D04Rik	1.61592	5.5449	19.9494	7.95175e-06	0.000185522
Arhgef3	-1.61532	4.4614	9.05171	0.0026245	0.0250951
Ofd1	1.6151	4.50159	9.34047	0.00224148	0.0222336
Rab3il1	1.61491	5.61296	20.5764	5.72983e-06	0.000139837
Adamts1	-1.61301	5.22506	15.2673	9.33172e-05	0.00160603
Ikzf1	1.61217	6.89818	37.447	9.39323e-10	5.68398e-08
Dlc1	-1.61151	6.5286	31.8654	1.65234e-08	7.73741e-07
Aspa	-1.61124	5.20519	15.3336	9.00998e-05	0.00155672
Slc39a10	-1.6097	6.04967	25.9491	3.50542e-07	1.14418e-05
Ifi203	-1.6066	4.58584	9.83196	0.00171506	0.0182115
Kcnk1	-1.60527	4.92342	12.4532	0.000417275	0.00562536
Tmem229a	-1.60406	5.36555	17.1704	3.41714e-05	0.000683015
S100a10	-1.60181	4.71197	10.7407	0.00104805	0.0122045
Mtr	1.59506	4.32154	7.75107	0.00536808	0.0434549
Pard3	-1.59435	4.7007	10.1894	0.00141252	0.0155859
Ets2	-1.59037	4.59361	9.07539	0.00259073	0.0248605
Nme7	1.58773	4.40494	8.21842	0.00414674	0.0357997
Sox10	-1.5866	5.33606	16.2151	5.65421e-05	0.00103781
Npy	1.58296	7.52106	38.6621	5.03887e-10	3.12033e-08
Dock9	-1.58177	5.49601	18.0629	2.13727e-05	0.000450289
Slc6a11	-1.58093	7.21668	38.0385	6.93635e-10	4.25558e-08
Spint1	1.58002	5.16398	14.8177	0.000118416	0.00197639
Pstk	-1.57421	4.44773	8.43356	0.00368359	0.0326521
Dclk1	-1.57341	7.68851	40.5449	1.92154e-10	1.30586e-08
Gm26740	1.57287	5.23866	15.3356	9.00049e-05	0.00155672
Vcam1	-1.5725	6.42903	29.1061	6.85219e-08	2.74336e-06
X1500015O10Rik	-1.57243	4.7918	10.2164	0.00139199	0.0154494
Tppp	-1.57114	5.91414	22.7346	1.85987e-06	5.26646e-05
Ndufa11	-1.57106	5.5746	18.6323	1.5851e-05	0.00034663
Glrx5	-1.56389	5.09787	13.4634	0.000243263	0.00362624
Atp11a	-1.56365	4.62226	9.64164	0.00190215	0.0196318
Fcgr3	1.55858	8.82104	48.3616	3.54433e-12	2.99169e-10
Gm38042	1.55712	6.4852	30.4361	3.45044e-08	1.47501e-06
Nav3	1.55677	6.80603	34.1319	5.15007e-09	2.62495e-07
Grm3	-1.55538	5.13311	13.2897	0.000266861	0.00388621
Dctn6	-1.54765	5.3582	15.9247	6.59132e-05	0.00118518
Pdxk	-1.54476	4.68005	9.81886	0.00172732	0.0182908
Omg	-1.54303	5.41469	15.8585	6.82596e-05	0.0012224
Arhgef26	-1.54064	4.4506	8.14147	0.00432641	0.0368393
Pdlim2	-1.5394	5.33983	15.2839	9.25006e-05	0.00159612
Gpc5	-1.53881	4.44304	7.56511	0.0059509	0.0471377
Sav1	-1.53691	4.95348	11.874	0.000569243	0.00738123
Cd84	1.53506	7.50445	39.6718	3.0043e-10	1.93879e-08
Slc37a2	1.53327	5.0378	12.7489	0.000356211	0.00492747
Cycs	-1.53146	4.44575	8.08059	0.00447419	0.0377745
Plcl2	1.52947	5.43239	16.8764	3.98937e-05	0.000785543
Cops3	-1.52929	4.94743	11.9238	0.000554227	0.00720767
Vim	-1.52815	6.79115	31.5907	1.90342e-08	8.70342e-07
Tm2d1	-1.52377	4.57123	8.72361	0.00314116	0.0288811
Rgs12	-1.52362	4.61156	8.94311	0.00278518	0.0263261
Adgra2	-1.52297	4.55482	8.69662	0.003188	0.0292167
Gm37420	1.52082	4.54541	8.37286	0.00380866	0.0334837
C230096K16Rik	1.51693	4.77757	10.1839	0.00141674	0.0156195
Abca2	-1.51606	5.88927	21.0501	4.47423e-06	0.000112016
Lrrc3	1.51438	5.90553	21.9083	2.85992e-06	7.71888e-05
Dync1li2	-1.51319	5.03803	12.3498	0.000441031	0.00590358
Fmnl1	1.51161	5.37748	15.6796	7.50301e-05	0.00132573
Col4a3bp	-1.51072	5.65817	18.24	1.94742e-05	0.000416246
Maob	-1.51028	4.99247	11.4064	0.000731915	0.00907329
Cav1	-1.50972	6.00724	21.8989	2.87391e-06	7.74087e-05
Gpr84	1.50948	4.54944	8.78911	0.00303035	0.0281045
Adap2	1.50739	7.29454	36.1083	1.86653e-09	1.0393e-07
Gcnt1	1.50705	7.08551	34.7198	3.80738e-09	2.01821e-07
Abca9	1.50699	7.14708	34.867	3.53015e-09	1.87878e-07
Nsg1	-1.50687	4.48948	7.9475	0.00481538	0.0400084
Tmem173	1.50642	6.78468	31.6865	1.81178e-08	8.39502e-07
Mafb	1.50546	8.7588	44.9124	2.06053e-11	1.52548e-09
Gprc5b	-1.50018	5.8861	20.5379	5.84614e-06	0.000141892
Creb5	-1.49772	4.65966	8.99379	0.00270899	0.0257529
Ptgs1	1.4955	8.4333	43.2254	4.87838e-11	3.47571e-09
Fgfr2	-1.49255	5.74414	18.2207	1.96727e-05	0.00041981
Tbc1d16	1.49163	4.42835	7.78316	0.00527354	0.0428742
Gnao1	-1.49143	6.54633	28.8541	7.80392e-08	3.04169e-06
Tlr7	1.48315	5.79714	19.9839	7.80961e-06	0.000182527
Rbms1	-1.48288	6.57485	28.778	8.11663e-08	3.1543e-06
Wipi1	-1.48143	5.62452	16.8659	4.01168e-05	0.000786533
Usp54	-1.47978	4.86541	10.5963	0.00113315	0.0129964
Zfp691	1.47836	5.01632	11.847	0.00057753	0.00745222
Aph1a	-1.47778	4.55997	8.44887	0.00365271	0.0325234
Fez1	-1.47706	5.40861	14.9275	0.000111721	0.00188362
Plcb1	-1.47619	5.41876	14.5911	0.000133545	0.00218756
Ormdl3	-1.46827	4.74107	9.38301	0.00219005	0.0218215
Hbegf	-1.46796	4.73056	9.23955	0.00236844	0.0231977
Epdr1	-1.46632	5.07625	11.895	0.000562834	0.00731243
Aif1	1.46539	7.60846	37.469	9.28761e-10	5.64584e-08
Pcdh7	-1.46539	4.72413	9.15403	0.00248171	0.0240231
B4galt6	1.46387	5.52893	16.3368	5.30245e-05	0.000985527
Mbtps2	1.46344	5.1016	12.378	0.000434411	0.00583856
Auh	-1.46062	4.73359	9.38505	0.00218762	0.0218137
Ece1	-1.45939	5.17546	12.6597	0.00037362	0.00512017
F13a1	-1.45873	4.50889	7.57124	0.0059307	0.0470902
Slc2a5	1.45771	7.25862	34.1897	4.99934e-09	2.57787e-07
Ptpn6	1.45666	5.78129	18.6706	1.5536e-05	0.000340867
Uqcr10	-1.45638	6.0321	21.4551	3.62205e-06	9.44871e-05
Zfhx3	1.45512	9.23231	43.0849	5.24143e-11	3.71441e-09
Mef2a	1.45442	8.75172	42.1636	8.39489e-11	5.85522e-09
Alg14	-1.45351	4.49489	7.63178	0.00573488	0.0456722
Pnpla6	-1.44961	4.67742	8.39799	0.00375636	0.0331862
Gm13889	-1.44908	4.97615	10.7352	0.00105115	0.0122298
S100a13	-1.44901	4.95194	10.3617	0.00128656	0.0144733
Tcn2	1.44882	4.97153	11.1443	0.00084291	0.0102198
Gm44694	1.44789	4.77878	9.46756	0.00209138	0.0211726
Snhg3	-1.44393	5.07597	11.5559	0.000675346	0.00851539
Olfm1	-1.44373	4.84353	9.66013	0.0018831	0.0194808
X1700017B05Rik	1.4437	6.01198	21.1624	4.21954e-06	0.000107533
Mctp1	1.43839	4.96961	10.6511	0.00110005	0.0126874
Acsl6	-1.43665	6.06996	21.0496	4.4754e-06	0.000112016
Mir6236	1.43591	4.74861	8.55936	0.00343751	0.0310524
Pik3ip1	-1.43476	5.43022	14.6773	0.000127573	0.00210798
Trpm3	-1.43429	4.64458	8.28332	0.00400108	0.0347916
Slc15a3	1.43229	5.3554	13.3766	0.000254789	0.00375162
Atp5e	-1.43011	6.16606	22.0515	2.65432e-06	7.208e-05
Ccnd3	-1.42972	4.84095	9.74532	0.0017978	0.0188933
Ankfy1	1.42912	5.40702	14.4964	0.000140428	0.00227008
Hes1	-1.42807	6.65814	27.3295	1.71574e-07	6.23247e-06
C3ar1	1.42548	7.67186	35.9694	2.00446e-09	1.11142e-07
F3	-1.42405	5.74894	16.0069	6.31112e-05	0.00114726
Eng	-1.42308	5.67197	16.273	5.48406e-05	0.00101332
Cfl2	-1.42235	5.30649	13.4955	0.000239137	0.00357276
Atl2	-1.42149	4.84478	9.49741	0.00205763	0.0208788
Gm15564	1.42015	5.86318	17.843	2.39895e-05	0.000494415
Dapp1	1.41916	5.00428	10.8455	0.000990358	0.0116144
Epsti1	1.41912	5.0952	11.5789	0.000667041	0.00842672
Pmepa1	1.4177	9.17487	41.1687	1.39639e-10	9.58808e-09
Prox1	-1.4162	4.70999	8.77906	0.00304708	0.0282377
Frzb	1.41191	6.84221	27.0835	1.94851e-07	6.96003e-06
Sh3kbp1	1.41041	5.51818	15.3731	8.82356e-05	0.0015325
Col1a2	-1.40447	4.83308	8.76036	0.00307849	0.0284294
Il6ra	1.40356	8.41997	37.7955	7.85626e-10	4.79775e-08
Xlr	1.40234	5.33526	13.2535	0.000272075	0.00394049
Ifi27l2a	-1.40228	4.65489	7.70127	0.00551821	0.0444273
Slc7a5	-1.40185	6.7201	26.4331	2.72831e-07	9.39107e-06
Ppp2r3a	-1.4013	5.02206	10.3696	0.00128107	0.0144238
Zfp608	1.40104	4.87961	9.76029	0.00178321	0.0187847
Arhgef10	-1.39996	5.23136	12.1281	0.000496667	0.00656389
Bcan	-1.39837	6.22619	21.4112	3.70592e-06	9.62258e-05
Arl2bp	-1.39707	5.4244	13.4678	0.000242698	0.00362188
Pag1	1.39667	7.28175	32.0842	1.4763e-08	7.01215e-07
Timm8b	-1.39577	4.69737	8.36687	0.00382123	0.0335136
Selplg	1.39568	9.10789	39.6656	3.01382e-10	1.93879e-08
Luzp1	-1.39316	5.16497	10.9499	0.000936063	0.0111253
March1	1.39315	5.88428	17.8584	2.37967e-05	0.000491206
Fyn	-1.39283	5.20747	11.8702	0.000570397	0.00738895
H2.Q4	-1.39111	4.97166	9.70196	0.00184072	0.019177
Ralgds	-1.39076	4.83389	9.0106	0.00268419	0.0255906
S100a16	-1.38938	5.21171	11.629	0.000649318	0.00823422
Dhx8	1.38934	4.68867	8.42116	0.00370879	0.0328096
Sall3	1.38885	6.19024	21.9543	2.79227e-06	7.55167e-05
Snn	1.3833	6.4352	24.1199	9.05214e-07	2.72016e-05
S100a1	-1.38272	4.9163	9.71512	0.00182758	0.0190702
E230029C05Rik	1.38234	6.96225	27.872	1.29613e-07	4.8248e-06
Cmtm8	-1.38033	5.53488	14.579	0.000134405	0.00219204
Nrxn1	-1.37897	6.52983	24.0032	9.61735e-07	2.87047e-05
Ttc28	1.37663	6.26801	21.8842	2.89614e-06	7.77084e-05
Arl11	1.3756	4.97401	9.73865	0.00180434	0.018932
Abcb4	1.3754	5.09954	11.1015	0.000862601	0.0104147
Plcb4	-1.37538	4.73216	8.21633	0.00415152	0.0358177
Arl4c	1.37443	6.6387	25.6556	4.08102e-07	1.31906e-05
Ezr	-1.37357	5.32681	12.5346	0.00039949	0.00541867
Id2	-1.37245	7.30281	30.3968	3.52109e-08	1.49556e-06
Pak1	-1.3723	5.30078	12.2312	0.00046996	0.00627181
Zfp217	1.37182	5.77148	16.8572	4.03007e-05	0.000786547
Nrep	-1.37145	5.13714	10.3394	0.00130222	0.0146246
St6galnac4	1.36913	4.97495	9.68199	0.00186083	0.0193107
Grn	1.36791	8.45398	36.4427	1.57225e-09	8.90402e-08
Ybx3	-1.36653	5.03659	10.1194	0.0014672	0.0160291
Pou2f2	1.36441	8.33762	35.8213	2.16273e-09	1.18923e-07
Tmem86a	1.36412	6.72117	26.1855	3.10145e-07	1.02751e-05
Pla2g15	1.35788	6.597	25.2051	5.15451e-07	1.61484e-05
Pik3cg	1.35709	6.21535	20.9549	4.70214e-06	0.000117129
Amd1	-1.35589	4.82845	8.49292	0.0035653	0.0319027
Ppp1r9a	1.35454	5.75205	15.9641	6.4554e-05	0.00117027
Plekho1	1.3531	6.55561	24.4231	7.73339e-07	2.35052e-05
Tfdp2	-1.35162	4.78222	7.90961	0.0049173	0.0405501
Dock10	1.35137	7.24313	29.5278	5.51213e-08	2.22703e-06
Sumf1	1.34672	5.51555	13.8591	0.000197044	0.0030312
C5ar2	1.34524	5.96009	18.2554	1.93182e-05	0.000413578
Daglb	1.34356	6.35244	21.6305	3.30559e-06	8.72622e-05
Rassf2	1.34053	6.13014	19.7165	8.9821e-06	0.00020701
Samsn1	1.33951	6.98604	27.2393	1.79768e-07	6.49359e-06
Dnase2a	1.3394	5.76123	15.9432	6.52718e-05	0.00117845
Prnp	-1.33914	8.43695	33.3901	7.54062e-09	3.70105e-07
Fam46c	1.33757	6.32585	21.6467	3.27781e-06	8.67016e-05
Soga1	1.33564	6.60295	23.9956	9.65549e-07	2.87538e-05
Mcm3	1.33482	5.16717	11.126	0.000851267	0.0103023
Fam102b	1.33314	7.72668	32.0618	1.49345e-08	7.06827e-07
Smc4	-1.33236	5.26496	11.5241	0.000686979	0.00863742
Asph	1.33084	7.40239	29.668	5.12749e-08	2.09076e-06
Ralb	1.33003	5.3288	12.1276	0.000496799	0.00656389
Nfib	-1.32971	7.32653	28.3937	9.89869e-08	3.76947e-06
Accs	1.32725	4.66838	7.5366	0.00604581	0.0478609
Dok1	1.32709	4.87975	8.9978	0.00270305	0.0257334
Gm15503	1.32679	6.41036	22.1475	2.52485e-06	6.91308e-05
Agap1	-1.32589	5.11431	10.0001	0.00156528	0.0169331
Upk1b	1.32536	5.38459	12.6032	0.000385092	0.00524485
Rapgef5	1.32315	4.98596	9.41038	0.00215761	0.021616
Gm44250	1.32302	4.83326	8.46738	0.00361571	0.0322663
Tnfrsf21	1.32146	6.51193	22.7963	1.8011e-06	5.11097e-05
Frrs1l	1.32126	5.88335	15.9445	6.52259e-05	0.00117845
Gns	1.32088	7.16054	27.8975	1.27913e-07	4.78844e-06
Abhd12	1.32067	7.30035	28.9617	7.38221e-08	2.92901e-06
X2610203C20Rik	-1.32005	5.60345	13.2187	0.000277175	0.00400122
Csf1r	1.31987	10.4291	36.9209	1.23017e-09	7.15011e-08
Rsad2	-1.31911	5.62938	13.0648	0.000300896	0.00432013
Tspan18	1.31886	6.06786	18.4796	1.71732e-05	0.00037247
Ly9	1.31764	5.92553	16.8805	3.98094e-05	0.000785543
Phkg1	-1.31716	4.8774	8.43489	0.00368089	0.0326521
Gatm	-1.31691	7.40768	27.4905	1.57868e-07	5.7952e-06
Man2b1	1.31681	7.7749	31.1688	2.36543e-08	1.0626e-06
Cd180	1.31661	6.48065	22.3806	2.23623e-06	6.23886e-05
Tgfbr1	1.31534	8.97267	34.6275	3.99234e-09	2.10783e-07
Slc7a8	1.31531	6.80576	24.9744	5.80963e-07	1.79462e-05
Emp2	-1.31447	4.83374	8.19771	0.00419433	0.0360743
Dpy30	-1.31417	5.06069	9.54546	0.00200445	0.0205278
Banf1	-1.31369	4.9644	9.08939	0.00257097	0.0247066
Nav1	-1.31342	5.05539	9.66581	0.00187729	0.0194358
Inpp5d	1.31321	7.14116	27.5438	1.5358e-07	5.65346e-06
Pnpla7	1.31305	5.07936	9.71866	0.00182406	0.0190484
Olfml3	1.31262	7.95003	31.7997	1.70922e-08	7.97555e-07
Fry	-1.31144	6.11215	18.1135	2.08117e-05	0.000439867
Ctss	1.31066	12.0741	36.8333	1.28676e-09	7.38189e-08
Fgd4	1.30907	5.61831	14.0497	0.000178044	0.00279223
Entpd1	1.3069	7.36544	28.9337	7.48985e-08	2.94527e-06
Naalad2	1.30611	5.9694	17.4016	3.02572e-05	0.000611233
Frmd4a	1.30336	8.09903	32.0056	1.53725e-08	7.24969e-07
Txn1	-1.30333	7.19273	26.9601	2.07694e-07	7.33962e-06
Hvcn1	1.30289	5.48976	12.7645	0.000353267	0.00490209
Fkbp1a	-1.30116	6.40655	21.0943	4.37218e-06	0.000110593
Man1a2	1.29946	7.04115	26.2681	2.97151e-07	1.002e-05
C1qa	1.29826	10.1309	35.5091	2.53857e-09	1.37873e-07
Crim1	-1.29822	5.41766	11.7793	0.00059893	0.00769091
Itgb5	1.29638	7.75701	29.9623	4.40521e-08	1.80736e-06
Twf2	1.29578	5.75128	15.1566	9.89497e-05	0.00169416
Pde3b	1.29374	7.32519	27.8578	1.30565e-07	4.84664e-06
Cmklr1	1.29293	6.53514	22.1707	2.49456e-06	6.84428e-05
Golm1	1.29199	7.93584	30.7947	2.86824e-08	1.25089e-06
Ifit1	-1.29073	4.97286	8.44684	0.00365679	0.0325234
Klc1	-1.29024	5.71108	13.9669	0.000186061	0.002894
Dynll1	-1.29008	6.09883	17.9635	2.25181e-05	0.000468462
Ifi30	1.28944	6.35365	20.3457	6.46372e-06	0.000154337
Tmem119	1.2885	8.85653	33.5994	6.77141e-09	3.37349e-07
Plxdc2	1.2832	7.91601	30.5275	3.29172e-08	1.41629e-06
Ywhaq	-1.2802	7.13585	25.734	3.91865e-07	1.27279e-05
Gm37760	1.28002	4.9711	8.43396	0.00368277	0.0326521
Sccpdh	-1.27902	4.92903	8.05187	0.00454567	0.0381986
Diaph2	1.27876	5.88454	15.5327	8.10912e-05	0.00142146
Ccser2	-1.27803	5.01461	8.75402	0.00308921	0.0285085
Csmd3	1.27799	5.99732	15.7175	7.35416e-05	0.00130465
Cldn10	-1.27769	6.89754	23.215	1.44864e-06	4.19157e-05
Mast4	-1.27728	6.06464	16.7736	4.21143e-05	0.00081371
Smpdl3a	-1.27599	7.07042	25.0507	5.58424e-07	1.73018e-05
P2rx7	1.27375	6.3076	19.2091	1.17156e-05	0.000264489
Sall1	1.27233	7.41684	27.3699	1.68029e-07	6.1342e-06
Ddr1	-1.27082	6.11184	16.861	4.02201e-05	0.000786533
Trim30d	1.26906	5.88177	15.4588	8.43219e-05	0.00147419
Ssh2	1.26575	8.19347	30.4866	3.36179e-08	1.44176e-06
Meg3	-1.26413	5.93855	14.3771	0.00014961	0.00239737
Snx29	1.26261	5.76237	14.3704	0.000150143	0.00240012
Siglech	1.2615	9.13782	32.5728	1.14808e-08	5.53248e-07
Sirpa	1.26061	8.46348	31.0085	2.56899e-08	1.13104e-06
Cd86	1.2603	5.92052	15.7698	7.15365e-05	0.00127249
Edil3	-1.25982	5.96351	14.5967	0.00013315	0.0021865
Plek	1.25893	7.43556	26.9515	2.08626e-07	7.35295e-06
Abi3	1.25833	6.46656	20.4916	5.98937e-06	0.000144311
Eif2ak2	1.25827	5.69228	12.9985	0.000311747	0.00443106
Tagln3	-1.25718	5.06943	8.77527	0.00305342	0.0282767
Ccnd2	-1.25664	6.65472	20.7314	5.28422e-06	0.000129919
Fcgr2b	1.25611	7.21137	25.5673	4.2721e-07	1.37747e-05
Fyb	1.2559	7.36191	26.373	2.81454e-07	9.56366e-06
Slc29a3	1.25561	7.20057	25.4474	4.54606e-07	1.4587e-05
Snrpe	-1.25552	5.24107	9.96194	0.0015981	0.0172039
Frrs1	1.25548	6.60057	21.5791	3.39532e-06	8.92754e-05
Samd9l	-1.2552	5.046	8.50069	0.00355012	0.0318526
Fryl	-1.25213	5.37039	11.0066	0.000907898	0.0108197
Clu	-1.25049	7.68101	26.1078	3.22877e-07	1.0591e-05
Scamp2	1.25033	7.68262	28.1595	1.11717e-07	4.22993e-06
Myo6	-1.2486	6.19212	17.5333	2.82323e-05	0.000572947
Gm45223	1.24827	5.68095	13.2814	0.000268049	0.00389921
Rgma	-1.2478	5.88758	14.5212	0.000138594	0.00225356
Crybb1	1.24698	5.75019	13.95	0.00018774	0.00291326
Ophn1	1.24549	6.61151	21.1842	4.17184e-06	0.000106523
Vtn	-1.24331	5.7908	13.981	0.00018467	0.00287572
Ppfia4	1.24291	6.71725	22.0942	2.596e-06	7.06409e-05
Snrpd1	-1.24209	5.00713	8.44937	0.0036517	0.0325234
Pip4k2a	1.24107	6.63559	21.2022	4.13291e-06	0.000106037
Bin2	1.24016	7.92506	28.5009	9.36532e-08	3.57664e-06
Kif21a	-1.23949	5.19729	9.50758	0.00204625	0.0208374
Gabrg1	-1.23903	5.00804	8.10604	0.00441181	0.0374058
Ogfrl1	1.2379	6.79147	22.2027	2.45331e-06	6.7591e-05
Rnf181	-1.23592	4.8868	7.68045	0.00558222	0.0447523
Cd68	1.23467	7.42316	26.3399	2.86318e-07	9.68978e-06
Ebp	1.2337	4.88538	7.78666	0.00526333	0.0428175
Cpox	-1.23175	6.50227	19.9175	8.08558e-06	0.000187983
Il16	1.23104	5.42105	10.9285	0.000946952	0.0112086
Adgrl1	-1.22979	5.22408	8.97473	0.00273739	0.0259856
Ctsd	1.22694	9.50592	31.4696	2.02591e-08	9.19432e-07
B4galt1	1.22569	6.57023	20.5548	5.79474e-06	0.000140903
Cbl	1.22278	7.5779	26.6201	2.47649e-07	8.61375e-06
Scaper	1.22199	5.38866	10.6752	0.00108584	0.0125454
X1810037I17Rik	-1.22108	6.21832	16.6844	4.41431e-05	0.000842917
Spast	1.22071	5.00436	7.83827	0.00511516	0.0418174
Znrf2	1.2199	5.5866	11.9764	0.000538773	0.00705147
Ndst1	1.21958	5.05281	8.19831	0.00419295	0.0360743
Atp5k	-1.21907	6.83432	21.1867	4.16647e-06	0.000106523
Smap2	1.21635	8.24653	28.3712	1.00143e-07	3.80257e-06
Vma21	-1.21613	5.28515	9.87146	0.00167862	0.0179107
Nek6	1.21455	5.44855	10.7018	0.00107031	0.0123984
Rin2	1.21241	6.72279	21.091	4.37969e-06	0.000110593
Vsir	1.21191	8.76506	29.4545	5.72448e-08	2.3058e-06
Pou3f3	-1.21146	5.60485	11.7065	0.000622816	0.00794375
Actn4	-1.21131	6.75389	20.6888	5.40311e-06	0.000132351
Klf9	-1.20985	6.60716	19.4463	1.03469e-05	0.000235597
Lamtor5	-1.20808	4.90706	7.48098	0.00623541	0.0489234
Sptan1	-1.20674	5.33146	9.51253	0.00204074	0.0208029
Dock2	1.20515	6.18921	16.4616	4.96463e-05	0.000930569
Blnk	1.20435	6.25852	17.2432	3.28874e-05	0.000660339
Ptpn1	1.20162	7.14581	23.2238	1.442e-06	4.18149e-05
Sox2	-1.20161	6.30266	16.6272	4.5493e-05	0.000864955
Mef2c	1.1941	8.42402	28.0732	1.16815e-07	4.39781e-06
Tagln2	-1.193	5.94564	14.3103	0.000155012	0.00246015
Lyn	1.1926	7.81746	26.1164	3.21447e-07	1.05703e-05
Arxes2	-1.18597	5.14965	7.94802	0.004814	0.0400084
Adgre1	1.18593	7.46137	24.2934	8.27221e-07	2.49711e-05
Dkc1	-1.18543	5.72607	12.2126	0.000474688	0.00630949
Mfge8	-1.18505	6.43652	17.7579	2.50873e-05	0.000514638
Cmtm7	1.18447	5.81629	13.1782	0.000283232	0.00408421
Cmtm6	1.18388	8.09929	26.8245	2.22793e-07	7.81072e-06
Pon3	1.18308	5.85233	13.393	0.000252567	0.00372409
Arid3a	1.18238	5.14759	8.18155	0.00423186	0.0362746
Tet3	1.17922	5.90233	13.7875	0.000204694	0.00311794
Smarca5	1.17877	5.80838	13.0088	0.00031003	0.00441302
Pld1	1.17794	5.32468	9.65554	0.00188782	0.0195143
Timp3	-1.17589	8.9193	26.1648	3.13489e-07	1.036e-05
Myo9a	1.17486	6.01184	14.5978	0.000133067	0.0021865
Plppr4	1.17404	5.49544	9.50667	0.00204726	0.0208374
Lpin2	1.17153	5.91733	13.7678	0.000206847	0.00313273
Cttnbp2nl	1.17096	7.73228	25.1198	5.38768e-07	1.67994e-05
Spty2d1	1.17068	5.48409	10.4257	0.00124273	0.0140398
Chl1	1.1684	5.29224	8.53215	0.00348927	0.0314343
Gusb	1.16686	6.1164	15.172	9.81495e-05	0.00168264
Il21r	1.16553	5.68568	11.8013	0.000591892	0.00760791
Rps6ka1	1.1637	6.1283	14.9733	0.000109044	0.00184553
Jmjd1c	1.16278	6.99458	20.8837	4.88032e-06	0.000121112
Gdf10	1.16129	6.55862	16.2589	5.52508e-05	0.00101834
Hexa	1.16094	7.33649	22.4671	2.1377e-06	5.98918e-05
Rapgef1	1.16037	5.93489	13.5755	0.000229161	0.00343146
Tmem123	-1.15701	6.66892	18.5219	1.6796e-05	0.000365485
Pld3	1.15668	5.8836	13.037	0.000305405	0.00435654
Pwwp2a	1.15516	7.49672	23.2262	1.44021e-06	4.18149e-05
Ncf1	1.15186	6.51147	17.8378	2.40557e-05	0.000495009
Cdkn1a	-1.15163	5.68815	10.2737	0.00134941	0.0150272
Pla2g16	-1.14715	7.027	20.0361	7.5992e-06	0.000178871
Camkk2	1.14591	5.95738	13.3925	0.000252638	0.00372409
Fgfr3	-1.14509	6.16215	14.5677	0.000135213	0.00220128
Bax	-1.1429	5.13418	7.91734	0.00489631	0.0404274
Senp2	1.14217	5.58705	10.4347	0.0012367	0.0139836
Tmcc3	1.14199	7.41959	22.4835	2.11955e-06	5.95092e-05
Unc93b1	1.14076	7.79524	23.9612	9.82966e-07	2.92069e-05
Itgav	1.14043	5.73114	11.7166	0.000619466	0.00792674
Morc3	1.1403	6.33983	15.9927	6.35878e-05	0.00115434
Maf	1.14009	9.50876	27.1556	1.87723e-07	6.76008e-06
Snx18	1.13996	6.60385	17.9073	2.31932e-05	0.000480996
Tnfaip2	1.13407	5.31323	8.93355	0.0027998	0.0264078
Spata13	1.13406	7.0558	20.0493	7.54717e-06	0.000177963
Rest	1.13182	5.52659	10.2773	0.00134679	0.0150106
Cyfip1	1.13067	8.47473	25.3143	4.87072e-07	1.5405e-05
Foxp1	-1.13042	7.45188	21.8078	3.01374e-06	8.03582e-05
Mfng	1.12693	5.47304	9.46051	0.00209943	0.0211809
Gpr157	1.12581	5.18481	7.86116	0.0050508	0.0414704
Rtn4rl1	1.12525	6.75315	18.3424	1.84552e-05	0.000397026
Amz1	1.1249	5.13156	7.69091	0.00554997	0.0445874
Wipf1	1.12254	6.24095	14.8395	0.000117055	0.00195614
Ctsb	1.12138	9.29811	26.259	2.9856e-07	1.00419e-05
Gstm5	-1.12116	5.35824	8.85513	0.00292266	0.0273777
C1qb	1.12087	9.54904	26.3796	2.80481e-07	9.5551e-06
Rchy1	-1.12087	5.24149	8.14822	0.00431035	0.0368046
Hivep3	1.11774	6.67473	17.4663	2.92447e-05	0.000592585
Tmpo	-1.11768	5.80524	11.484	0.000701985	0.00880938
Marcks	1.1173	10.3438	26.7665	2.29586e-07	8.02762e-06
Fcer1g	1.11684	8.43432	24.6424	6.90159e-07	2.11163e-05
P2ry13	1.11608	9.17574	25.6594	4.07296e-07	1.31906e-05
Inpp1	-1.1157	5.49596	9.45778	0.00210256	0.0211809
Lrp1	1.11347	7.87813	23.1796	1.47557e-06	4.25093e-05
Oxct1	1.11259	7.22537	20.5262	5.8822e-06	0.000142506
Chchd10	-1.11171	5.80374	10.9322	0.000945068	0.0112086
Prex1	1.11101	6.76758	18.0645	2.13544e-05	0.000450289
Bin1	1.11064	7.61082	22.125	2.55457e-06	6.98003e-05
Rcbtb2	1.11004	5.6579	10.2061	0.00139979	0.01551
H1f0	-1.10971	5.28596	8.27789	0.00401307	0.03485
Ak3	-1.10953	5.14445	7.50143	0.00616501	0.0485061
Dnajc13	1.10897	5.41859	8.85279	0.00292641	0.0273876
Ctsl	1.10819	9.0069	25.2383	5.06649e-07	1.59102e-05
Tnfaip8l2	1.10765	5.3235	8.24991	0.0040754	0.035322
Abcd2	1.10556	5.89421	12.1007	0.000504038	0.0066265
Cd151	-1.10546	5.38564	8.68151	0.00321454	0.0294099
Itgam	1.10485	9.2318	25.2446	5.05008e-07	1.58964e-05
Slco2b1	1.10431	7.93872	22.9973	1.62227e-06	4.63325e-05
Nrip1	1.10365	7.71882	22.1863	2.47439e-06	6.80302e-05
P2ry12	1.10338	10.2443	25.8579	3.67505e-07	1.1966e-05
Timp2	1.10205	8.38071	23.8735	1.02878e-06	3.04999e-05
Ptafr	1.09872	6.73252	17.2852	3.2169e-05	0.000646894
Tfe3	1.09615	6.19228	13.9115	0.00019162	0.00295617
Slc12a9	1.09574	5.92851	12.184	0.000482001	0.00639387
Phyhipl	-1.09256	5.91402	11.3538	0.00075295	0.00927333
Sox4	1.09155	6.9896	18.3931	1.79706e-05	0.000387861
Runx1	1.0904	6.19851	13.7697	0.000206647	0.00313273
Pros1	1.08983	6.86772	17.9162	2.30843e-05	0.000479488
Kdm5a	1.08821	6.42633	14.6988	0.000126127	0.00208669
Camk1	1.08804	6.69829	16.6712	4.44504e-05	0.000847564
Pld4	1.08787	6.75899	16.9406	3.8568e-05	0.000765124
X2810474O19Rik	1.08578	7.36206	20.1484	7.16599e-06	0.000170074
Ntsr2	-1.0856	5.71778	10.0095	0.00155738	0.0168614
Oaz1	-1.08514	5.63397	9.81461	0.00173131	0.0183107
Dnajc2	1.08476	5.20418	7.587	0.00587906	0.0467082
Dtx4	1.08452	6.66139	16.4489	4.99781e-05	0.000934147
Ptpre	1.08352	7.21764	19.422	1.04792e-05	0.000238199
Agps	1.08338	5.6738	10.2148	0.00139322	0.0154501
Pfn2	-1.08076	5.94702	11.4527	0.000713919	0.00891693
Extl3	1.08045	5.69321	10.2969	0.00133252	0.0149017
Gpd2	-1.08015	6.55161	15.1477	9.94212e-05	0.00170004
Nckap1l	1.07914	6.95415	18.1254	2.06828e-05	0.000437842
Cask	1.07888	5.63509	9.72464	0.00181814	0.0190316
Fkbp15	1.07875	5.66553	9.77992	0.00176428	0.0186001
Fcgr1	1.07863	6.61827	16.3273	5.32917e-05	0.000989106
Bach1	1.07849	5.82816	11.0143	0.000904101	0.0107938
Gria4	1.07783	5.74468	9.73162	0.00181124	0.0189894
Ulk2	1.07649	6.20626	13.3493	0.000258525	0.003794
Tspan14	1.07482	7.86785	21.5468	3.45291e-06	9.04307e-05
Tnfrsf19	-1.07289	5.30487	7.68821	0.00555829	0.0445874
P2ry6	1.07178	6.59642	16.0331	6.22436e-05	0.00113304
Dab2	-1.0707	5.61378	9.17709	0.00245063	0.0238092
Hist1h2bc	-1.06783	6.44247	14.592	0.00013348	0.00218756
Sp100	-1.06722	5.35421	7.65011	0.00567689	0.0452376
Abl1	1.06625	5.95399	11.6931	0.000627323	0.00799355
Cdk5r1	1.06506	6.59512	15.7175	7.35387e-05	0.00130465
Abhd3	-1.06296	5.51291	8.59762	0.00336603	0.0305126
Pim3	-1.06215	5.44849	8.31583	0.00393011	0.0342643
Lrba	1.06188	7.3956	19.31	1.11122e-05	0.000251294
Smdt1	-1.06138	6.28732	13.5786	0.000228773	0.00342953
Basp1	1.06126	9.62972	23.7861	1.07658e-06	3.18455e-05
Rhoh	1.06002	6.33893	13.769	0.000206723	0.00313273
Rgs10	1.05862	7.83324	20.6836	5.41785e-06	0.000132468
Tlr13	1.05806	5.53106	8.93083	0.00280398	0.0264284
Hltf	1.05774	5.77245	10.2893	0.00133807	0.0149309
Chd7	1.05758	6.86637	16.6887	4.40414e-05	0.000842189
Kctd12	1.05713	8.73927	22.3661	2.25314e-06	6.27283e-05
Cotl1	1.05322	7.73715	20.4704	6.05609e-06	0.00014539
Mertk	1.05309	8.17099	21.4064	3.71526e-06	9.62258e-05
Zic1	-1.05199	6.15991	12.2485	0.000465624	0.00622021
Agpat5	-1.05168	5.73937	9.84204	0.00170568	0.018141
Canx	1.05141	7.82359	20.5673	5.7571e-06	0.000140245
Cdc42bpa	-1.04817	5.83635	10.3488	0.0012956	0.0145626
Itgb2	1.04809	7.6552	20.008	7.7119e-06	0.000181202
Bmp2k	1.04753	7.94647	20.7332	5.27927e-06	0.000129919
Slc6a1	-1.04732	6.40363	13.2254	0.000276179	0.0039912
Chchd1	-1.04557	5.46468	8.07791	0.00448081	0.0377745
Gm36963	1.04445	5.371	7.5299	0.00606834	0.0479819
Ntpcr	1.04111	5.36329	7.67358	0.00560352	0.0448417
Tor3a	1.04097	5.55118	8.80845	0.00299839	0.0278644
Cysltr1	1.03936	5.51194	8.32572	0.00390877	0.0341401
Ran	-1.03928	5.58413	8.78896	0.00303058	0.0281045
Zdhhc9	1.03915	5.73212	9.46194	0.00209779	0.0211809
Acer3	1.03892	5.99839	11.2501	0.000796178	0.00972438
Ndufb6	-1.03741	5.72033	9.39525	0.00217549	0.0217418
Zbtb18	1.03171	5.55493	8.64076	0.00328724	0.0300224
Dleu2	1.03032	6.96646	16.4497	4.99578e-05	0.000934147
Lair1	1.02527	8.56481	21.1225	4.30843e-06	0.000109588
Fam105a	1.02198	7.38608	17.7589	2.50739e-05	0.000514638
Lima1	-1.02073	5.80371	9.63661	0.00190737	0.0196585
Med13l	1.01759	6.87873	15.461	8.42238e-05	0.00147419
Acsl4	1.01501	5.72514	9.06347	0.00260766	0.0250049
Ly86	1.01397	6.83435	15.3915	8.73804e-05	0.00152164
Hfe	1.0115	6.12506	11.5971	0.00066053	0.0083604
Man1c1	1.01097	7.19379	16.7702	4.21917e-05	0.000813864
Nav2	1.00982	6.34063	12.7377	0.00035836	0.00495202
Hps3	1.00912	6.05251	11.0631	0.000880645	0.0105709
Pik3cd	1.00823	5.84797	9.84949	0.00169879	0.0181023
Trpm2	1.00781	5.6468	8.61791	0.00332873	0.0303178
Ap3d1	1.00736	5.99583	10.5941	0.00113448	0.0129964
Ankrd44	1.00536	6.56679	13.8579	0.00019717	0.0030312
Sft2d2	1.00483	6.09896	11.097	0.000864685	0.0104171
Irf8	1.00358	7.94137	19.017	1.29561e-05	0.000289047
Cpd	-1.0028	5.64273	8.49456	0.0035621	0.0319027
Arhgef12	-1.00123	5.74205	9.00887	0.00268672	0.0255963
Mpeg1	1.0005	8.26967	19.6111	9.49182e-06	0.000217622
Tuba1a	-1.00034	7.18623	16.4259	5.05896e-05	0.000942916

## Sheet: Table 2
WGCNA modules significantly correlated with cell population
Corresponding to figure 1E
Blue	Turquoise	Brown	Black	Steelblue	Lightpink4
Fer	Cox5a	Cav2	Igsf5	Pih1d1	Etv1
Tfe3	Tbx2	Axin2	Kcnn3	Slc4a1	Tax1bp1
Gpr107	Xpo6	Pih1d2	Sema6b	Hnrnph1	Ampd3
Mnt	Lhx2	Tspan32	Tcea3	Tmem259	Tmbim1
Itgb2	Cdh1	Mx1	Ugp2	Map2	Usp19
Comt	Bcl6b	Lck	Sri	Gata3	Tsg101
Zfp385a	Alox12	Cttnbp2	Abcf3	Copz2	Tmem208
Gm2a	Rtca	Grasp	Cdip1	H2afy2	Endog
Clcn4	Dbt	Krit1	Abca13	Nfyb	Mrpl32
Hk2	Egfl6	Tcf7	Ctcf	Adcy1	Snx3
Dlg3	Acvrl1	Bcl11a	Rfx5	Mtif2	Fbln5
Slc7a7	Tom1l2	Icam2	Rnf114	Rps27a	Acot2
Agpat3	Sez6	Zmat2	Sulf2	Med31	Enox1
Sp1	Cd52	Slc1a5	Spib	Ap4s1	Gpt
Snd1	Kat2b	Emd	Chfr	Sec23a	Clic6
Akr1b3	Spg7	Ap4e1	Clpx	Tmem14c	Fth1
Ubl3	Rpl13	Unc119	Lama5	Bap1	Prpf19
Il16	Car4	Paxip1	Traf4	Akap11	Shoc2
Coasy	Vpreb3	Akap8l	Cyb5r3	Jph4	Limd1
Tspan33	Hip1r	Bcam	Slfn3	Slc25a32	Sumf2
Crnkl1	S100a4	Dlgap1	Atp6v1e1	Setd4	Cpeb1
Rin2	S100a6	Impdh1	Gle1	Pkmyt1	Mettl26
Rac1	Epn2	Ier3	Plagl1	Camk2a	Zdhhc3
Sipa1l2	B9d1	Gys1	Ntn4	Hras	Unc50
Blvra	N4bp3	Mmd	Cry1	Cbx8	Gpsm1
Acp2	Mfsd10	Grm3	Sirt1	Gng13	Knstrn
Celf2	Poldip2	Map3k20	Kcnmb1	Cxcr2	Cyr61
Smg9	Ift20	Tbccd1	Nprl3	Rgs18	Auts2
Ppard	Gmcl1	Pnpla6	Cnot6	Rgs16	Klra2
Irf9	Oas1c	Bcan	Rps6kb1	Trp53bp2	Zfp300
Hltf	Calm1	Klf5	Klhl29	Tatdn3	Plpp5
Prpf6	Ramp2	Ddx39	Ace	Uhmk1	Ednra
Lcp2	Lsr	Pard6a	Prpf8	Ppp6c	Mt3
Btbd6	Gramd1a	Eps8l1	Adam11	Lamc3	Car12
Rab8a	Gabrg1	Epor	Snapc1	Caprin1	Antxr1
Cdk12	Rarg	Cav1	Vti1b	Haus2	Ints14
Hck	Rnd2	Fhl2	Fdft1	Lrrc57	Trim13
Glg1	Fndc5	Tbx1	Gng4	Sec22b	Fgf1
Pld3	Fbxo9	Cbx5	Poc5	Naxe	Nudt1
Etv3	Cyp51	Snap47	Plk2	Ncbp1	Pafah2
Prkcsh	Itga3	Slc47a1	Rasgrf2	Psip1	Wdtc1
Ncstn	Tulp3	Akt1s1	Dnajc15	Ablim2	Mrpl23
As3mt	Ell2	Nelfb	Hr	Fosl2	Sgsm2
Rps6ka1	Ifrd1	St3gal1	Ncam2	Sgcb	Bpgm
Ciao1	Ddt	Clip3	Rabl3	Ndufa4	Sccpdh
Dnase2a	Tcirg1	Mcemp1	Tmem41a	Gigyf1	Rftn1
Calr	Folh1	Anapc1	Gzma	Slc13a4	Pcif1
Nob1	Folr1	Gata2	Hcfc1r1	Klrd1	Ginm1
Stat3	Clpb	Tsr3	Epc1	Ilk	Snrpd2
Hmox2	2007-09-01	Lage3	Ltb	Plxna3	Cox6a1
Psap	Aif1l	Notch4	Ms4a1	Lsm6	Metap1d
Ptpn6	Nfix	Arnt	Atg2a	Slc25a38	Mfsd9
Lpcat3	Vwf	Psma2	Inpp5a	Nup93	AI467606
Ralb	Esam	Actr8	Mcrip2	Ucp3	Slc25a51
Gab2	Cd3g	Cd34	Clk1	Mcee	Rbp1
Arhgef40	Rab34	Srsf6	Zap70	Ctnnd1	Sned1
Pkn2	Sdf2	Coa3	Pik3c2b	Traf3ip1	H2afx
Cd33	Ddb2	Cadps2	Gad2	Dhrs11	Zscan29
Stxbp2	Rmnd5a	Shroom1	Nop10	Celf5	Commd1
Ly9	Dhrs1	Lhx1	Spef1	Atcay	Gm14964
Adgre1	Ncan	Myh11	Cdc25b	Ror1	Rnf157
Ulk2	Tmem161a	Unc45b	Smox	Mbd3	Uba2
Map2k1	Slc25a42	P4ha2	Pkia	R3hdm4	Tceal5
Rasa4	Ndufa11	Arhgef25	Car13	Acaa1a	Txk
Sh2b2	Ocel1	Frk	Trpc3	Npy1r	Atp10b
Slc2a9	Ndufb2	Mgat4c	Ift80	Chpf2	Mta3
Man2b1	Abhd3	Rfx4	Prpf38b	Zfp280d	Synpr
Mef2c	Snrpd1	Timp3	X2810403A07Rik	Exosc2	St8sia3
Nr2c1	Slc9a3r2	Thap2	Ctsk	Cercam	Itpk1
Clint1	Zfp40	Appl2	Ndufaf4	Lrrc17	2009-09-01
Cdkal1	Clpp	Mrnip	Svep1	Ikbke	Unc5c
Atp6v1b2	Mea1	Gabra6	St3gal3	Dlgap3	Zfp462
Aamp	Epdr1	Smtn	Lrp8	Dpy19l1	Tmem151a
Cbfa2t3	Flii	Tspan13	Meaf6	D830025C05Rik	Hhip
Pfdn2	Pla1a	Sh3yl1	Fgr	X2900011O08Rik	Nck2
Neurl1a	Tpra1	Lig3	Gnpda2	Fam178b	Bub3
Pdk1	Adgre5	Mxra7	Arl6ip4	X4930430F08Rik	Usmg5
Mvd	Cd36	Pfas	Plbd1	Mrgpre	BC029722
Cyba	Prkar2b	Top2a	Sspn	Ndufaf6	Trac
Sfmbt1	Cdkn1b	Coch	Mphosph10	Fam131a	Ms4a6c
Cdt1	Klf4	Nfkbia	Ndufab1	Pfdn4	Gm14303
Hfe	Fam32a	Mbip	Cdr2	Dlg2	Uba52
B4galnt1	Atp5d	Ppp1r13b	Sap30	Serp2	AW047730
Ddah2	Mpnd	Nol8	Rbl2	Creb5	Gm37101
Clic1	Ccdc94	Riok1	Wdr59	Tusc1	X2900037B21Rik
Lsm2	Mrpl4	Ddx46	Crebl2	Parp4	X4930431P19Rik
Dennd2c	Rabac1	Ptdss1	Gga1	Gm4876
Tgfbr1	Elavl3	Polk	Abhd10	Zfp811
Zmiz1	Fcgrt	Mtx3	Pip5k1c	Tmem191c
Arid1a	Ddr1	Galnt15	X1600002K03Rik	Izumo4
Ctsd	Klc4	Hmbox1	Ndufa3	Npm3
Pou2f2	Ercc1	Gpalpp1	Sugp2	Prss34
Man1a2	Sec14l2	Rgcc	Skp1a	Syt17
Cd163	Cp	Osmr	Cenpt	Gm8369
Trpm2	Nfat5	Dab2	Tfb1m	Nap1l4
Tnpo1	Bax	Psmb5	Nxt1	Tcea2
Fpgs	Efnb3	Cmbl	Tbcel	Dnaic1
Kcnd1	Hlf	Ankrd33b	Bbs7	Klhl24
Tmem86a	Fam162a	Nadk2	Ranbp10	mt.Tt
Gosr1	Fancl	Eif3h	Ppm1k	Snora73b
Mrpl52	Brinp2	Pop1	Dusp8	Lyar
Ebf3	Gstm5	Wnt7b	Rpf2	Cdk7
Rbm25	Gstm7	Slc25a17	Ensa	Jund
Psen2	Cavin1	Sharpin	Supt3	Ppp1r12b
Cars	Dnaja3	Ly6e	Rbms3	Svip
Evi5l	Cwc15	Arsa	Vasn	Gm15417
Tnpo3	Angptl2	Zbtb20	Bahcc1	Smim26
Tango2	Eno2	Tmem45a	Rab11fip2	Hist2h3c2
Pten	Atp6v1f	Abcc5	Pclaf	Tpt1.ps3
Tnfaip8l2	Clcn5	Robo1	Ambra1	AI662270
Rnf170	Clcn3	Slc15a2	Phc1	Fcor
Dedd	Ndrg2	Ripply3	Sntb2	Lsm5
Cluap1	Nkg7	Igfbp6	Myrip	Gm26236
Mertk	Polr2e	Cdkn1a	Cox10	D430019H16Rik
Rnf166	Chmp2b	Vegfa	Fam227a	Erdr1
Slc25a11	Lbr	Ppil1	Hecw2	Zfp87
Fam120b	Nes	Emilin2	Tox3	G730003C15Rik
Pdcd2	Hapln2	Vit	Cdkn2a	Snhg6
Surf2	Rrnad1	Dusp1	Tmem201	X2310040G24Rik
Efr3a	Hspb1	Rfx2	Hjurp	Gm42595
Abca1	Prkacb	Taf11	C1ql1	Iglc1
Zdhhc12	Cstb	Svil	Nxph1	Gm45769
Cd83	Cd44	Sap130	Kctd11
Atf6b	Slc1a2	Syt4	Fat4
Zfp318	Ndrg1	Adamts10	Epm2aip1
Capza2	Prdx2	X3110002H16Rik	Fbxo28
Plekho1	Ufd1	Dhx16	Jaml
Tab2	Zfp287	Diaph1	Ccdc69
Rxrg	Mcm5	Trim26	Gm9843
Rxra	Asf1b	Lars	C130071C03Rik
Fcrls	Por	Ppic	2006-09-01
H2afy	Igf1r	Syt7	Atp5k
Fcgr1	Insr	Tm7sf2	X1500011K16Rik
Ncf1	Adcy9	Tmem134	Bbs12
Ctsz	Ctr9	Sf3b2	Pusl1
Ube2a	Tomm40l	Cbwd1	Zfp961
Mapkapk2	Mmp8	Efemp2	Gm9881
Lamp2	Reep5	Xpnpep1	Lins1
Il13ra1	Smpd4	Atp10a	Sec61b
Taok1	Pex1	Baiap2	Smagp
Dnttip1	Ephb3	Cyp2e1	Fra10ac1
Plxdc1	Prg4	Ifitm1	Pdlim1
Psmd11	Sra1	Pnpla2	Gpc3
Timp2	Tbcb	Nmb	Cd248
Serinc3	Htra1	Crispld1	Scn3a
Pigt	Ttc5	Pard3	Zfp846
Ctsa	Ggt1	Dnaaf5	Nkx2.9
Cyth4	Crip2	Slco5a1	Trp53
Rrp7a	Crip1	Sumo1	Stfa2l1
Med13l	Pgrmc1	Trak2	Acvr2b
Stard3	Tek	Col3a1	Ccdc62
Mfng	Adamts4	Il18rap	Cytl1
Stk4	Runx1t1	Il18r1	Ccdc177
Spag7	Aprt	Il1r1	Nol7
Abi3	Slc5a6	Rev1	Rnf217
Kansl1	Aplp1	Ormdl1	Chchd1
Nol11	P4htm	Bcs1l	Fbxl18
Derl2	Pola1	Farsb	Capn6
Ncor1	Cnp	Ngef	Tcf15
Trpv2	Sod2	Pfkfb2	Il2rb
Phf23	Hap1	Mpc2	Slc25a16
Sparc	Ctnnb1	Scyl3	Gm5127
Ikzf1	Eif1b	Ptpn14	Eme2
Cog1	Chrd	Bpnt1	Mgst2
Dync1h1	Gatad1	Hsd17b7	Aarsd1
Cd68	Gtpbp3	Gpd2	Traj18
Mrpl45	Dio2	Cutal	Gm14633
Arrb1	Ccdc124	March7	B230369F24Rik
Ywhah	Ift43	Dnajc10	Gm15501
Plod1	Id3	Prg2	Etohd2
Ccl9	Ift22	Ube2l6	Pcp4
Map1s	Fgfrl1	Mtch2	Lamtor3
Cd70	Cers4	Dll4	Serpinb10
Mydgf	Scrn3	Chgb	Pou3f2
Slc35e1	Arpc5	Gabpb1	Cdkn2d
Hdac2	Nfib	Fahd2a	C920006O11Rik
Ltv1	Rps15a	Bub1	Gm10561
Cd164	Gprc5b	Slc20a1	Gm37370
Pkib	Vdac3	Cpxm1	Gm37289
Ppp1r12a	Dynll1	Pdrg1	Gm38014
P4ha1	Tmem184b	Ccm2l	A530041M06Rik
Atp2b1	Lnpk	Zfp64	Gm42528
Dusp6	Rarres2	E2f5	Gm20274
Psen1	Slc16a12	Zbtb46	Gm44758
Sgk1	Nav1	Etfdh	Gm32031
Epb41l2	Srp14	Tbx15
Apaf1	Mkl2	Efna1
Nedd1	Ppp2cb	Vcam1
Ifngr1	Mcu	Enpep
Tmcc3	Fxyd5	Ccne2
Nuak1	Ubp1	Fam92a
Hsp90b1	Ick	Mmp16
Igf1	Taz	Gbp2
Ddx21	Nprl2	Anp32b
Pald1	Slc38a3	Erp44
Sgpl1	Rnf112	Brinp1
Slc29a3	Prox1	Dmac1
Vsir	Plcd1	Reck
Dnajb12	Adssl1	Slc6a9
Cand1	Cfap161	Magoh
Plek	Adam19	Mfsd2a
Usp15	Tjap1	Tmub1
Dock2	Rps5	Spp1
Actr2	Adgrl1	Vps29
Cnot2	Elof1	St7
Nav3	Chp1	Mtus2
Ap3d1	Ndufa2	Pcolce
Ppm1m	Pam16	X4921507P07Rik
Stk10	Cox6c	Tcaf2
Rel	Ankrd52	Mad2l1
Asb3	Srp19	Adamts9
Mgat1	Camta1	Nup210
Canx	Kif1a	Tmem43
Rad50	Tbp	Ret
Sar1b	Tppp3	Emp1
Jade2	Naf1	Ttll3
Havcr2	Ppp1cb	Far2
Tns3	Trappc2l	Fkbp4
Tcn2	Entpd2	Uri1
Polm	Ptgds	Tjp1
Dbnl	Actn1	Hddc3
X2810021J22Rik	Cnksr3	Synm
Cnot8	Hmgb3	Tmem126a
Galnt10	Cybb	Ndufc2
Mfap3	Pcolce2	Aldoa
Pctp	Trabd	Lipt2
Atxn7l1	Dennd6b	Dgat2
Pdia6	Ace2	Adm
Pik3cg	Gzmb	Stx4a
Rock2	Ppt2	Pgap2
Lpin1	Prrt1	Rab33a
Hs1bp3	Mocs2	Slc25a14
Itgb3	Pdzd11	Gpkow
Map3k3	Aph1a	Hmgn5
Ftsj3	Eps8	Slc7a3
Rnf135	Qdpr	Rps4x
Adap2	Tnr	Nsdhl
Nf1	Adamtsl4	Piga
Ankfy1	Bola1	Mpp1
Mfsd11	Adss	Vps36
Abcc3	Fnta	Plpbp
Pik3r5	Stard13	Ptpn7
Ubtf	Hsd11b1	Plat
Nmt1	Atp5e	Slit2
Map3k14	Pls3	Rbpms
Ctage5	Mpped2	Dhodh
Sgpp1	Ppfibp1	Cx3cl1
Hif1a	Cd46	Pgls
Papola	Atxn10	Slc7a6
Vrk1	Ift27	Smpd3
Gtpbp4	Mrps18c	Nlrx1
Dglucy	Slpi	Chek1
Trip11	Mpp2	Idh3a
Lgmn	Vtn	Pkm
Gdi2	Cacnb4	Rcn2
Numb	Atad5	Zic1
Npc2	Tnfaip1	Plscr4
Gpatch2l	Birc5	Rbpms2
Tnfaip2	Dbndd2	Eomes
Gpr137b	Mmp9	Slco2a1
Mtr	Pltp	Ip6k1
Aoah	Slc12a7	Uba7
Susd3	Cox7c	Amt
Ly86	Dhx58	Cd59a
Sema4d	B4galt5	Mansc1
Ctsl	Cyth3	Ablim3
Cdk20	Hist1h2bc	Tie1
Nsd1	Trove2	Ptprm
X2210016F16Rik	Psmb6	B3galt2
Golm1	Ywhab	Mapkbp1
Ccdc127	Cuedc1	Gde1
Nsun2	Srsf1	Aspm
Mctp1	Mapt	Golim4
Lpcat1	X6330403K07Rik	Srsf2
Clptm1l	Chd3	Ogt
Cd180	Adora2b	Mrps17
Gtf2h2	Pip4k2b	Dnajc17
Hexb	Mief2	Uaca
Ap3b1	Tbx3	Zfp395
Nln	Tada2a	Ttyh2
Slc4a7	Slc25a39	Sirt6
Il6st	Sp2	Sos2
Peli2	Atp5g3	Plvap
Pnp	Sfrp5	Myl12b
Rnase4	Wwc1	Filip1
Rnase6	Mrpl58	Ushbp1
Oxnad1	Rab3d	Parm1
Nisch	Mfsd3	Dpp4
Kpna3	Slc25a22	Fam124a
Ctsb	Dnase1l1	Plekhj1
Cryl1	Scrn1	Ccl2
Prkcd	Isyna1	Igfbpl1
Extl3	Mdh2	Grhpr
Spata13	H13	Isg15
Lcp1	Nop9	Bbs10
Epsti1	Gdpd2	Uba6
Wbp4	Cops3	H2.Q4
Pibf1	Slc6a8	Sigmar1
Rcbtb2	Sema6a	Slain2
Itm2b	Fmc1	Rfxank
Rbm26	Hint3	Znrd1
Rnf219	Sec63	Gadd45a
Dnajc3	Cep57l1	Arhgap26
Nipbl	Utrn	Tmem255a
Fyb	Rev3l	Rnf113a1
Slc7a8	Fyn	Cab39
Oxct1	Perp	Decr2
Zfr	Fam184a	Slc6a20a
Mtdh	Vta1	Mrpl41
Retreg1	Smpdl3a	Neto2
Pabpc1	Ptprk	Otud4
Ywhaz	Lrriq1	Tns2
Atp6v1c1	Lama2	Setd7
Csmd3	Lin7a	Prmt9
Atad2	Dcn	Fgf2
Derl1	Arid5b	Slc9a7
Sla	Uhrf1bp1l	Atp11b
Asap1	Tmpo	Cep85
Syngr1	Kitl	Wdhd1
Csnk1e	Map7	Gch1
Parvg	Moxd1	Apopt1
Naga	Cdk17	Smim14
Nckap1l	Fgd6	Ackr1
Tnfrsf17	Ndufa12	Pcdh18
Txndc11	Socs2	Wnk2
Crebbp	Nudt4	Rnf144b
Gsdmd	Tcp11l2	Cdon
Ccdc80	Hnrnph3	Mllt6
St3gal6	Srgn	Mindy1
Tfg	Ppa1	Mboat1
Fgd4	Unc5b	Sema6c
Lmln	Ddit4	Ost4
Itgb5	Micu1	Nipal2
Senp2	Rab21	Fam117a
Samsn1	Slc1a4	Rabggtb
St6gal1	Ptprr	Rpl22l1
Cd86	Ndufs7	Sec24d
Pros1	Ptprb	Isg20
Runx1	Mum1	Ncoa7
Son	Tcf3	Fnbp1l
Gart	Grb10	Dag1
Ifngr2	Ddc	Hip1
Il10rb	Cpm	Ndufb10
Scaf4	Csrp2	Rgl3
Fmnl3	Phlda1	Hey1
Nckap5l	Timm13	Trim41
Tmbim6	Helb	Dxo
Dip2b	Dip2a	Plekhg1
Msrb2	Hint1	Dnph1
Rfc2	X1810043G02Rik	Cmtm5
Vwa5a	Nsg2	Osbpl10
Twf2	Tpgs1	Mgl2
Poc1a	Chac2	Ramp3
Acat2	Sptbn1	Chrnb1
Tnfrsf21	Hcn2	Myzap
Tbc1d5	Acsl6	Fmod
Nfkbie	Cyfip2	Agrn
Cnpy3	Flt4	Elmod1
Trem2	Hnrnpab	Svop
Brd4	Phykpl	S100a13
Lpin2	Rack1	Zfp532
Spast	Ube2b	Asb4
Eif2ak2	Kremen1	Alkbh5
Cebpz	Pttg1	Aqp11
Lrpprc	Igfbp3	Fgf11
Rhoq	Guk1	Notum
Nudt3	Limk2	Zmpste24
Thada	Rtn4	Ifi209
Myo1f	Pold2	Smco3
Pfdn6	Mrps24	Diras1
Tmem173	Supt4a	Tmem145
Bin1	2004-09-01	Gimap7
Iws1	Llgl1	Emx2
Aif1	Elac2	Spink10
Npc1	Sypl	Sptssa
Nr3c1	Nampt	Cirbp
Ankhd1	Abca8b	Cenph
Hsd17b4	Cmpk2	Fahd1
Afg3l2	Rsad2	Zfp423
Snx24	Rnf144a	Tmem88
Cep192	Id2	Fpr1
Ldlrad4	Dnajc27	Pcdhb4
Sall3	Kif3c	Wdr89
Nars	Pecam1	Serpinb9
Tcof1	Ddx5	Chrm3
Csf1r	Psmd12	Usp27x
Gnaq	Pafah1b1	Nexmif
Rab3il1	Itgb4	Sox18
Ms4a6d	Galk1	Mapk10
Mrpl16	Aspa	Myct1
Fam111a	Acox1	Mars2
Zfp91	Atp2a3	Zfp41
Rcl1	Cygb	Lrrc4b
Coro1b	Kif1c	Emc6
Grk2	Cpd	Lancl3
Lrp5	Nxn	Cltb
Plcb3	Rflnb	Samd9l
Vegfb	Snx11	Sox1ot
Fermt3	Dlg4	Isg20l2
Plce1	Dvl2	Frmd6
Noc3l	Nr1d1	Pskh1
Lcor	Myh10	Sp8
Trim8	Adprm	Tmem252
Gbf1	Higd1b	X2810025M15Rik
Hexa	Trappc6b	Rasd1
Polr3a	Polr2h	Lpar4
Jph3	Slirp	Bex1
Cd63	Sav1	Grrp1
Pa2g4	Tmx1	Hic2
R3hdm2	Timm9	Plcb1
Gusb	Clmn	Msrb3
Rptor	Glrx5	X2900026A02Rik
Mkln1	Prkch	Rgs14
Bach1	Atp6v1d	Tbc1d30
Pfkfb4	Erh	Trpm3
Wdr73	Mta1	Cpne8
Casp1	Esyt2	Pcdh15
Cwf19l2	Pfkp	Senp7
Tram1	Otub2	Arhgef15
Ube2w	Net1	Ube2ql1
Casp8	Coq6	Hrh1
Cflar	Abcd4	Clec12a
Mgat4a	Isca2	A930004D18Rik
Dst	Degs2	Slfn5
Rhbdd1	Slc25a29	Cadps
Ogfrl1	Cdc42bpb	Gm9946
Slc11a1	Zfyve21	Atad3aos
Atic	Klc1	Pla2r1
Trip12	X2010107E04Rik	Lmntd1
Serpine2	Kif26a	X9130017K11Rik
Gpr35	Nedd9	Kbtbd11
Ppp1r7	Hivep1	Zfp277
Inpp5d	Edn1	Irs1
Lrrfip1	Aspn	X9330182L06Rik
Ubxn4	Ogn	Car10
Rgs1	Spin1	Col8a2
Rgs2	Auh	Cars2
Cfh	Pdlim7	Nbeal2
Nek7	Pcbd2	BC051142
Ptprc	Uqcrb	St6galnac2
Srgap2	Cetn3	Rpl38
Klhl12	Gkap1	Lmcd1
Ppfia4	Agtpbp1	Sptan1
Tor1aip1	Tppp	Ankrd29
Ncf2	Sdha	Ntrk3
Slamf9	Ndufs6	Fxn
Nme7	Vcan	Ccdc28a
Ralgps2	Xrcc4	Taf1b
Eprs	Ocln	Nrg2
Iars2	Mccc2	Sycp2
Tmem206	Btf3	Tnfrsf19
Atf3	Arhgef28	Atp8b2
Fcgr2b	Col4a3bp	Irx1
Frmd4a	Elovl7	Clasrp
Atf6	Serinc5	Gm6436
Mrc1	Trim23	Zcchc14
Pip4k2a	Emb	Hist1h4d
Plxdc2	Ptprg	Rpl34
Nek6	Plpp1	Zfp119b
Apbb1ip	Thrb	Cped1
Slc25a25	Ngly1	Hacd1
Ptges2	Vcl	Cyp26b1
Abl1	Samd4	Eno1
Tor1b	Ppif	Chil1
Crat	Sh3bp5	Gimap8
Hspa5	Capn7	Clasp1
Rab14	Arhgef3	n.R5.8s1
Fcna	Sema3g	Ipo7
Dpp7	Dph3	Lsm14a
Wdsub1	Spcs1	Zfp617
Nup35	Nek4	Bmpr2
Cers6	Spryd7	Nnat
Ssrp1	Eef1akmt1	Myl9
Itgav	Micu2	Rtl8a
Slc12a6	Ints9	Insm1
Tspan18	Cab39l	Shroom4
Chst1	Cdadc1	Pde7a
Harbi1	Tsc22d1	Hist1h2ae
Pdia3	Tdrd3	Zfp820
Slx4ip	Ccdc25	Msi2
Ehd4	Clu	Rnf213
Spint1	Ephx2	Rasal2
Rassf2	Stmn4	Zscan18
Slc23a2	Pdlim2	Gm1673
Spred1	Ppp3cc	Gad1
Usp8	Fbxl3	Rraga
Rrbp1	Mbnl2	Hrct1
Snx5	X6030458C11Rik	Fam84b
Cst3	Adcy4	Spef2
Kif3b	Brix1	AW146154
Pag1	Sdc2	Spc24
Ptpn1	Myo10	Zcchc3
Nfatc2	Rnf19a	Fndc10
Itch	Fzd6	Itpa
Hps3	Angpt1	Gm10762
Rbm39	Cdh10	BC025920
Samhd1	Eif3e	Gm11681
Src	Emc2	Trgv2
Skil	Eny2	F630028O10Rik
Ncoa3	Ndufb9	Slfn1
Pld1	Mrpl13	Rad54b
Mfsd1	Tef	Ifi27l2a
Ppm1l	Zc3h7b	Fam228a
Tsc22d2	Rbx1	Utp14b
Mme	Tab1	Tmsb10
Gmps	Enpp2	Gm5483
Ccnl1	Fam118a	Gm15720
Olfml3	Parvb	Bbip1
Tpm3	Myh9	Abhd11os
Il6ra	Smdt1	Firre
Lrrc39	2003-09-01	Bloc1s6os
Tlr2	Slc38a2	Gm16046
Egf	Srebf2	Ftx
Lrba	Desi1	BC064078
Gatb	Hdac7	C030037D09Rik
Gpr89	Polr3h	Mia
Rap1gds1	Emp2	Ier5l
Dapp1	Il1rap	Mfsd14a
Nfkb1	Hes1	Gimap1
Asph	Tmem44	Tex9
Sdcbp	Hsf1	Lrrc32
B4galt1	Bop1	Gm16432
Fancg	Pycrl	X1110038B12Rik
Tln1	Ly6g	Rab26os
Clta	Ly6c2	Gm22716
Usp24	Arc	X1700086O06Rik
Laptm5	Ptk2	Fendrr
Tnfrsf1b	Kif21a	Gm17399
Tceanc2	Zcrb1	B230323A14Rik
Hivep3	Alcam	X5031434O11Rik
Svbp	Retnlg	Gm17750
Macf1	Tagln3	X2310009A05Rik
Mycl	Cd200	X1700047M11Rik
Cap1	Fopnl	Gm29107
Ppt1	Pmm2	Snhg14
Fuca1	Arl6	Gm28875
Mknk1	Cpox	Gm38260
Capzb	Cldnd1	Gm38187
Ptp4a2	Lztr1	D930036K23Rik
Srrm1	Aifm3	Gm37349
Wasf2	Snap29	Gm37652
Padi2	Ypel1	Gm42449
Slc2a5	Tnk2	BB187690
Angptl7	Tfrc	Gbp5
Dnajc2	Gsk3b	A530083M17Rik
Ski	Ndufb4	Lhfpl3
Sdf4	Mylk	Gm43582
Acox3	Ap2m1	Gm20559
Htt	Cxadr	Gm42790
Evc	Atp5j	Gm42572
Snx17	App	Gm45137
Klf3	Adamts1	B230311B06Rik
Rfc1	Kpna1	B230206I08Rik
Pds5a	Ifnar1
Rhoh	Paxbp1
Commd8	Mis18a
Rest	Sod1
Crybb1	Adcy6
Tpst2	Faim2
Rilpl1	Lima1
G3bp2	Slc4a8
Naaa	Prr13
Slc15a4	Mospd1
Scarb2	Cxcl13
Zcchc8	Noct
Stx2	Ndufa5
P2rx7	Fhl1
Camkk2	Prmt5
Ep400	Bsg
Prkab1	Il15ra
Gatc	Serping1
Srsf9	Scg5
Actb	Wfdc1
Fscn1	Pcbp4
Rbm19	Ogfod2
Erp29	Rhebl1
Arpc1b	Sfi1
Pdap1	Tiam2
Phf14	Agpat4
Usp12	Smoc2
Pan3	Paqr4
Fam3c	Clic5
Cul1	Enpp5
Cux1	Pim1
Pon3	Rsph1
Irf5	Cbs
Cep41	Myl12a
Clec5a	Ehd3
Agk	Xdh
Hpgds	Dpy30
Tgfa	Crim1
Zfp638	Ndufaf7
Arhgap25	Srsf7
Frmd4b	Washc1
Ruvbl1	Nrxn1
Sumf1	E4f1
Edem1	Epas1
Ptms	Pigf
Kdm5a	Cript
Arhgdib	Tmem204
Ptpro	St6gal2
Ldhb	Pot1b
Bhlhe41	Sox8
Camk1	Luc7l
Itpr2	Bnip1
Vgll4	Bambi
Tnfrsf1a	Tpgs2
Cd9	Mapre2
D6Wsu163e	Spata24
Cyfip1	Cdc23
Herc2	C2
Faap24	Lims2
Asb7	Atp6v1g2
Mef2a	Riok3
Ctsc	Rpp21
Tyrobp	Dcp2
Psmd8	Pggt1b
Pde3b	Hbegf
Ino80e	Mbd2
Fchsd2	Sec11c
Cln3	Mapk4
Slco2b1	Cxxc1
Il21r	Lmnb1
Il4ra	Slc12a2
Nsmce1	Rps14
Acer3	Cd74
Arhgap17	Pdgfrb
Itgam	Psat1
Pycard	Slc22a6
Nucb1	Anxa1
Rgs10	Incenp
Bag3	Ms4a4c
Ate1	Osbp
Tpp1	Rfk
Rexo5	Tmem132a
Cask	Tmem2
Sash3	Ak3
Slc9a9	Jak2
Arhgef6	Pcgf5
Was	Il33
Ebp	Rad9a
Ophn1	Dpf2
Magt1	Mrpl21
Btk	Banf1
Acsl4	Acy3
Msl3	Pip5k1b
Ctps2	Rab1b
Abcd1	Aldh3b1
Renbp	Asah2
Lamp1	Slc29a2
Rasa3	Cpt1a
Tnfsf13b	Vldlr
Aga	Slc1a1
Eri1	Prdx5
Plekha2	Bad
Asah1	Prdx3
Vps37a	Add3
Galnt7	Maoa
Hpgd	Slk
Tmem184c	Afap1l2
Irf2	Ablim1
Tlr3	Btbd1
N4bp1	Hdgfl3
Heatr3	Bhlhe22
Sall1	Alyref
Smad1	Pcyt2
Tnpo2	Mob2
Tbc1d9	Maged1
Smarca5	Slc16a3
Phlpp2	Cutc
Amfr	Mgea5
Adgrg1	Fgd1
Phxr4	Flnb
Babam1	Acot9
Cotl1	Rps26
Mast3	Atp5b
Ifi30	Dctn2
Ntpcr	Clns1a
Pla2g15	Adgra1
Zfp90	Cox8b
Cep57	Ifitm3
Maml2	Irf7
Ankrd49	Taldo1
X4931406C07Rik	Eps8l2
Taf1d	Tmem80
Usp2	Rplp2
Ubash3b	Cd151
Rpusd4	Phkg1
Abhd12	Dock9
Cadm1	Pde8a
Zpr1	Klhl4
Il10ra	Podxl
Arcn1	March8
Ddx6	Rhot2
Stt3a	Larp1b
Slc37a2	Itih5
Tyk2	St8sia2
Rab27a	Slco3a1
Rnf111	Hgs
Fam46a	Rassf3
X1700017B05Rik	Nrp1
Nptn	Iscu
Mb21d1	Cplx2
Gclc	Nop16
Lactb	Tspan17
Smad3	Smad7
Snx14	Casp12
Cmtm6	Kbtbd3
Cmtm7	Sox17
Tgfbr2	Adhfe1
Nmnat3	Eya1
Pik3cb	Tmem14a
Smarcc1	Fastkd2
Trib1	Slc39a10
Myd88	Carf
Nktr	Ndufb3
Uba5	Tex30
Dnajc13	Mrpl30
Atp2c1	Osgepl1
Eml4	Inpp1
Flcn	Tmeff2
Pon2	Inpp4a
X2810474O19Rik	Zfp142
Tpcn1	Mff
Slc8b1	Agfg1
Ppp1r9a	Rnf25
Zswim6	Fn1
Smap2	Ankzf1
Cyb5r4	Stk16
Mycbp2	Dnajb2
Nfatc1	Speg
Lpcat2	Epha4
Ttc28	Ptma
Eefsec	Efhd1
Wnt6	Ndufa10
Ttll4	Bok
Slc35a4	Cdh7
Lpp	X2310035C23Rik
Dnm2	Gin1
Frrs1	Pam
Spg11	Lypd1
Tagap	Tmem163
Zbtb1	Csrp1
Igf2bp2	Rab29
Cep350	Nucks1
Ucp2	Elk4
Stard9	Nfasc
Smyd5	Lrrn2
Foxn3	Atp2b4
Sfxn5	Stx6
Lrrc14	Glul
Tlr13	Cdc42bpa
Tubgcp5	Ahctf1
Atp7a	Cox20
Scaper	Srp9
Rxfp1	Rgs7
Vav1	Dusp23
Exoc3	Tagln2
Vps18	Tada1
Senp6	Mpzl1
Arhgap27	Xcl1
Cbl	Ccdc181
Mtmr3	F5
Parp14	Kctd3
Diaph2	Slc30a10
Washc4	Lpgat1
Ccpg1	Plxna2
Zyg11b	Optn
Bmp2k	Ddr2
Gns	Rgs5
Grn	Mettl13
Gna15	Nsun6
Ccdc122	Vim
Tet3	Psmb7
Sidt2	Mmadhc
Dhx8	Prkcq
Cebpa	Pdss1
Igsf6	Eng
Zbtb7a	Ralgds
Baz1a	Lcn2
Eef2k	Nr4a2
Arhgap5	Ermn
Heatr5a	Olfm1
Slfn8	Acvr1c
Zcchc6	Gsn
Sec31a	Dab2ip
Mboat7	Grb14
Rsf1	Gca
Zcchc7	Ndufa8
Gtf3c4	Slc4a10
Thrsp	Strbp
Arhgap45	Egfl7
Dagla	Abca2
Mrps2	Rbms1
Ids	Ly75
Ythdc1	Ssfa2
Cerk	Itga4
Cd276	Slc25a12
Tmem55b	Stk39
Dock4	Clp1
Fnip1	Mtx2
Mgat5	Ccdc34
Noa1	Gatm
Tmem260	Dut
P2ry12	Meis2
P2ry13	Mapk8ip1
Exoc1	Frmd5
Calm2	Atg13
March1	Map1a
Prss56	Snap25
Rnf13	Jag1
Plxnb2	Tyro3
Mgat4b	X4930402H24Rik
Tbc1d9b	Pcna
Nop14	Gpcpd1
Pnpla7	Rasgrp1
C1qa	Fam98b
C1qc	Mcm8
C1qb	Crls1
Unc93b1	Bmp2
Ttc7	Hdc
Rab8b	Dusp2
Zdhhc9	Mal
Zfp113	Mall
Sh3glb1	Nphp1
Sik2	Idh3b
Fam91a1	Kat14
Fam193a	Rbbp9
Stag1	Dtd1
Man1c1	Nkx2.2
Traf3ip3	Cd93
Slc12a9	Stmn2
Chst7	Tpd52
Arhgef4	Rbm38
Fbxo34	Edn3
H2.DMa	Phactr3
Armc3	Fabp5
Cd81	Atp9a
Ckap2	Car2
Themis2	Psma7
Phf12	Mrgbp
Tspan14	Gid8
Jmjd1c	Stmn3
Sirpa	Raly
Bri3bp	Armc1
Bank1	Map1lc3a
Ssh2	Gss
Bicd2	Ctnnbl1
Snn	Zmat3
Wipf2	Zfp639
Atp6v0a2	Pex5l
Gcc2	Ttc14
Opa1	Mecom
Phf20	Tnik
Cd84	Ect2
Prdm1	Sec62
P3h2	Ccna2
Mylip	Postn
F11r	Supt20
Nop2	Bche
Smg6	Dclk1
Focad	Tm4sf1
Mpp6	Wwtr1
Txnip	Pfn2
Pmepa1	Serpini1
Cdc40	Pdcd10
Abhd17c	Tspan2
Olfml2b	Vangl1
Nos1ap	Casq2
Cdk19	Cd2
Efl1	Stxbp3
Dock10	Slc16a4
Ctss	S100a11
Wdr26	Tmem144
Mvb12b	Slc35a3
Abcf1	Hadh
Ascc3	Lef1
Cnot4	Gar1
Rap1gap2	Dnajb4
Ralgps1	Ifi44
Gcnt1	Lmna
Garnl3	Rnf115
Zfhx3	Polr3gl
Pogz	Ecm1
Plcl2	F3
Slco4a1	Celf3
Ppp1r9b	Tspan5
Tlr4	Eif4e
Siglecf	Cisd2
Rreb1	Adgrl2
Atp6v1g1	Tmem55a
Itga9	Rps20
Whrn	Ccnc
Camk1d	Tmod1
Daglb	Hemgn
Gpatch2	Tmeff1
Srrm2	Txn1
BC017643	Ptprd
Tmem135	Mpdz
Morc3	Aco1
Slc9a8	Smim27
Ptpa	Dnaja1
Grin3a	Chmp5
Myo9a	Tmem38b
Prex1	Nol6
Spout1	Dcaf12
Icmt	Nudt2
Zmynd8	Dctn3
Orai2	Unc13b
Thap3	Gba2
Dnajc28	Npr2
Galnt12	Spaar
Zfp800	Bnc2
Rapgef1	Sh3gl2
Rere	Mllt3
Heca	Slc35d1
Spsb1	Pde4b
Gsap	Ak4
Pik3cd	Dnajc6
Stk32a	Cdkn2c
Zfp292	Osbpl9
Tbc1d16	Tm2d1
Dtx4	Btf3l4
Ankrd13c	Tmem59
Cox15	Exo5
Plcb2	Ppcs
Bmf	Slc2a1
Scamp2	Pithd1
Prrc2c	Pik3r3
Gpr34	Pomgnt1
Lrp1	Lurap1
Accs	Nsun4
Cdk6	Cmpk1
Fam102b	Ebna1bp2
Abhd13	Aldh4a1
Akap9	Pink1
Os9	Hspg2
Mybbp1a	Alpl
Milr1	Tinagl1
C3ar1	Pef1
Btaf1	Sema3c
Ofd1	Ak2
Ildr2	Nipal3
Gemin8	Rhd
Ppip5k2	Stmn1
Efhd2	Psmb2
Creg1	Stx12
Scamp5	Yrdc
Hnrnpul1	Mtf1
Cd53	Acot7
Ttc3	Rheb
Sft2d2	Vamp3
Fbxw4	Fastk
Rcc2	Park7
Sh3kbp1	Cdk5
Fam117b	Casz1
Elmo1	Nos3
Otud3	Agtrap
Arhgap12	Clcn6
Chd7	Mfn2
Dicer1	Lrrc47
Pik3r1	Acap3
Dcp1b	Ssu72
Irf8	Prkcz
Bicdl1	Mib2
X1810011H11Rik	Cd38
Utp15	Prom1
Tpp2	X5730480H06Rik
Abca9	Pcdh7
Ptpre	Rnf4
Mcm3	Ppp2r2c
Git2	Dnajb6
Lman1	Nrbp1
Slc16a6	Krtcap3
Mvk	Dpysl5
Rapgef5	Apbb2
Arsb	Uchl1
Rassf4	Pdgfra
Bend6	Paics
Cmklr1	Glmn
Zfp451	Tgfbr3
Lyn	Plac8
Specc1	Hnrnpdl
Snx18	Mthfd2l
Gatad2b	Shroom3
Agps	Tctn2
Mindy2	Eif2b1
Abcb4	Rchy1
Dmtf1	Ran
Safb2	Psph
Acad12	Gpn3
Commd10	Anapc5
Nhlrc3	Ankle2
Mob1a	Pus1
Arl11	Cit
Fbrsl1	Pxn
Filip1l	Flt1
Chd3os	Tspan12
Clec4a3	Eln
Naalad2	Ephb4
Lacc1	Actl6b
Rin3	Pop7
Fam46c	Cald1
Tlr7	Ccdc136
Zfp36	Gars
Setd2	Adcyap1r1
Cd300c2	Abcg2
Pwwp2a	Osbpl3
Rnf216	Cbx3
Borcs6	Casp2
Dpy19l4	Dusp11
Zfp691	Kbtbd8
Rtn4rl1	Ino80b
Lhfpl2	Mrpl19
Kcnk13	Gkn3
Glb1	Foxp1
Mtus1	Wnt7a
Mfsd5	Slc6a6
Adrb2	Itpr1
Basp1	Bhlhe40
Whamm	Mlf2
Tmem268	Plxnd1
Wnk1	Lrrc23
Ppp1r15b	Tmcc1
Zfp84	Zfp248
Zfp62	Clec2d
Kcnk6	Magohb
Cxxc5	Ybx3
Mpeg1	Grin2b
Mbtps2	Mgp
Ticam1	Slco1c1
Cltc	Slco1a4
Zfp654	Kcnj8
Ptgs1	Abcc9
Tyw3	Med21
Frat2	Sec13
Ccdc88b	Ccdc91
Pygo2	Slc6a11
Gpr157	Slc6a1
Tnrc6b	Dennd5b
Rgmb	Cand2
Entpd1	Necap1
Col6a3	Cd27
Selplg	Vamp1
Rbm33	Dmwd
Syngr2	Pglyrp1
Pdp2	Tmem238
Nupl2	Psd3
Nrip1	Rhpn2
Tob2	Prmt3
Mlec	Tarsl2
Rhno1	Crtc3
Ggnbp1	Iqgap1
Foxo3	Lrfn1
P2ry6	Pak4
Cdk5r1	Mfge8
Zfp710	Sytl2
Fkrp	Eed
Acap2	Rab30
C5ar1	Gm45837
Fut4	Maz
Tenm2	Sez6l2
Upk1b	Kctd13
Spty2d1	Stard10
Polr1a	Plekhb1
Aftph	Mrpl48
Urgcp	Ppme1
Orai1	Nfatc2ip
Lig4	Lat
Arl4c	Rps3
Slc35c1	Psma1
Amz1	Parva
Agmo	Pak1
Snip1	Kat8
Zbtb26	Itgal
Tmem37	Fgfr2
Prkca	Mrpl17
Gdpgp1	Tmem159
Zfp524	Swap70
Gpr183	Eif3f
Zbtb22	Ndufb11
Cd14	Ano1
Irf2bp2	Smarca1
Tlr6	Fgf13
Siglech	Wdr13
Mafg	Slc38a5
Rap2a	Brcc3
Lrrc3	Rab39b
Zfp217	Stard8
Dock8	Cox7b
Gnpda1	Itm2a
Pld4	Sh3bgrl
Ankrd44	Chrdl1
Cx3cr1	Pak3
Nrros	Dcx
Rft1	Lrch2
Nav2	Cdkl5
Adam17	Pdha1
Zfp608	Il2rg
Cysltr1	Taf1
Prkcb	Flna
Krcc1	Gpm6b
Phgdh	Zfp275
Tanc2	Atp2b3
Dennd4a	Pir
Camk2d	Mecp2
Srcap	Dkc1
Nt5dc3	Plp1
A630033H20Rik	Atp11a
Xlr	Mcf2l
Slc8a1	Agpat5
Tmem119	Thsd1
X1600014C10Rik	Slc25a15
Ep300	Adgra2
Nfic	Rab11fip1
Rab39	Col4a1
Ankrd17	Col4a2
Mrfap1	Dctn6
Maf	Vegfc
Soga1	Dlc1
Lair1	Tnks
Abcd2	Ank1
Fmnl1	Cnot7
Mia3	Msmo1
Fam105a	Klhl2
Eif3b	Sorbs2
St3gal5	Casp3
Fez2	Nkd1
B4galt6	Hp
Ticam2	Irx3
Lrif1	Gnao1
Dennd1b	Pllp
Ptafr	Arl2bp
Zfp658	Kifc3
Chd9	Usb1
Prelid2	Tpm4
Arhgap24	Map1lc3b
Cep170	Cox4i1
Sphk2	X6430548M08Rik
Uxs1	Crispld2
Las1l	Hsbp1
Eif1a	Rab3a
Arl16	Mau2
Trim30d	Cdh5
Gapdh	Nae1
Pkn1	Tradd
Mex3b	Nip7
Cyb5d2	Terf2
Zfp595	Cyb5b
Cacnb2	Kars
Zfp729b	Bcar1
Espl1	Bmper
Znrf2	Acad8
Fcer1g	Egln1
Hnrnpa3	Aplp2
Skap2	Dcun1d5
Ptk2b	Pdgfd
Mbtd1	Thy1
Fcgr3	Ets1
Tor4a	Kirrel3
Nrm	St3gal4
Eif4a1	Acat1
Zfp874b	Rdx
Grb2	Fdx1
Kif13b	Cryab
Alox5ap	Dixdc1
Rp2	Trappc4
Arrb2	Fez1
Zfp128	Robo4
X0610040J01Rik	Mcam
Tor3a	Tmed1
Tmem219	Carm1
Nsa2	Ldlr
Tsga10	Kank2
Zfp143	Dock6
Prcp	Polr2m
Blnk	Aqp9
Prpf40a	Nedd4
Maml3	Anxa2
Armt1	Cgnl1
Ppp4r1	Irak1bp1
Iah1	Lca5
Qk	Usp28
Cttnbp2nl	Tmprss5
Btbd9	Paqr5
Gspt1	Dnaja4
Gak	Imp3
Glrp1	Commd4
Zfp398	Fam219b
Tlr12	Cox7a2
Cebpzos	Neo1
X9130023H24Rik	Gsta4
X2010204K13Rik	Elovl5
Zfp26	Tpm1
Kcnma1	Plod2
Naa15	Ppib
Tmed5	Trip4
Stk24	Tipin
Arhgap22	X2300009A05Rik
Zbtb18	Tfdp2
Ppcdc	Tbx18
Slc24a3	Nt5e
Ipcef1	Crtap
Hvcn1	Nck1
mt.Nd4	Cspg5
Tacc1	Ngp
Dhrs3	Ptgs2
Fkbp15	Nradd
Anks6	Ltf
Akap13	Lrrfip2
Msl2	Mobp
Zfyve26	Ss18l2
Mthfs	Amotl2
Zfp810	Ephb1
Gm7027	Abhd5
Prkag1	X1110059G10Rik
Blcap	Bfsp2
Zfp991	Nphp3
Tm9sf4	Cish
Ccdc134	Gpr19
Dok1	Pygm
Sort1	Colgalt2
Csde1	Abtb2
Zfp619	Mier3
Zbtb34	Heyl
Strada	Gng11
Marcks	Alas1
Rps12.ps9	Pdxk
X9930111J21Rik2	Srxn1
Fam149a	Trpc1
Ddx43	Prr5l
Ccnd1	Abcc4
Capza1	Ugt8a
Nlrp1b	Ccdc85a
Rbm47	Acsl3
Lilra5	Slc16a1
Il1rl2	Sgpp2
Rasgrp3	Cspg4
Treml2	Rasgrp2
Map3k5	Pebp1
X1110002L01Rik	Fkbp1a
Mta2	Sox10
Snx29	Gmppa
Ang	C330027C09Rik
Myo18b	Afap1l1
Lst1	Micall1
Gm4924	Lmo7
Ccl27a	Gas7
Dnajb14	Clec1a
Zfp94	Apmap
I830077J02Rik	Rnf125
C5ar2	Phldb2
Cass4	Card10
Mafb	Mamdc2
Pdzd8	Arid2
Itpripl1	Noc4l
B3galt5	Ptprf
Fam122a	Kdm4a
Wipf1	Rtp4
Gal3st4	Ipo13
Zfp652	Palmd
B130006D01Rik	Gucd1
Sox4	Snap91
AI593442	Armcx1
Ddi2	Ttc7b
Chd2	Gtf2a2
D030028A08Rik	Dph5
Igtp	Myo6
Mon1b	Tmem35a
Naip2	Fa2h
Slc45a4	Lgi3
Ccdc82	Caskin1
Capn3	Pcgf3
Rab10os	AW554918
Ccr5	Qsox1
St6galnac4	Adra2a
Pigb	Vav3
Rab7	Sf3b3
NA..7	Spr
Rbpsuh.rs3	St18
Gm12174	Rpap2
Rps24.ps3	Atp6v1h
Gm14537	Tmem87a
Gm11478	Cdk10
Gm15503	Ccp110
Gm11772	Tnks1bp1
Gm13166	Jcad
Zfp703	Slc16a2
Gm15513	Rfc3
Gm15564	Zfp944
X2810403D21Rik	Gria2
Plxna4os1	Ttc37
Gm15708	Kcnk1
Gm15859	Pqlc1
Gm43213	Cpsf1
X4933406I18Rik	Cct2
Gm16118	Fgd5
Bcl2a1b	Ccs
Ttbk2	Tpst1
Shprh	Emid1
Ugt1a7c	Ccnd3
BC035044	Chmp7
Gm340	Gpc1
Gm17066	Foxj1
Gm4707	Usp54
Peg10	Flvcr2
Eif4e3	Zdhhc14
Gm2237	Iqsec1
Rbm4	Trim59
Rnaset2a	Gtf2h5
Cmtm4	Smc4
Gm22513	Ramp1
Zfp994	Tulp4
Gm24095	Ifit1
Tpbgl	Pkd2
Gm17249	Caskin2
X1700028E10Rik	Edil3
AU020206	Gjc1
Gm26520	Atp5h
Gm26782	Ptpn13
Jpx	Hid1
E230029C05Rik	Pik3ip1
Dleu2	Ssh3
Gm26740	Ly6d
Gm26690	Tiparp
Snhg4	Ankrd12
Bin2	Lrrn1
Gm42418	Tmem109
Sowahc	Fam171a2
Kctd12	Nostrin
Gm8292	Mast4
Gm29417	Pcdh11x
Gm28791	B3galt1
A830008E24Rik	Gna11
Gm10925	Rab24
Gm17971	Grip1
Gm28530	Nrip3
Kcnq1ot1	Art3
Gm29438	Mfsd12
Gm38056	Cxcl10
Gm37472	Ano8
Gm37490	Mrpl34
Gm37716	Tbxa2r
X9530003O04Rik	Cactin
Gm38142	Cobll1
Gm37465	Rtkn
A130048G24Rik	Ccl5
Gm37760	Zc4h2
X5430420F09Rik	Secisbp2l
Gm37082	Wdr78
X9430034N14Rik	Secisbp2
Gm38318	Tanc1
Gm37124	X1110059E24Rik
Gm37306	Ano4
Gm37311	Arl6ip5
Gm37558	Lsm7
Gm37303	Scai
Gm37730	Oaz1
X3110080O07Rik	Eogt
Gm37052	Arx
Gm38365	Lzts2
Gm3081	Nup37
Gm37204	Pcsk7
Gm10728	Tmem98
X6820402A03Rik	Myo1d
Gm37606	Rcbtb1
Gm37420	Prdm4
Gm37010	Eif1
Gm38071	Leng8
Gm37466	Tsen34
BC055308	Frmpd1
X2900092N22Rik	Cbarp
Gm37954	Selenoo
Gm36955	Dync1li2
Gm37818	Acta2
Gm37632	Cep19
A130071D04Rik	Zdhhc17
Gm38042	Pim3
C130089K02Rik	Palm
Gm37510	Syt1
Gm37254	Cox8a
Gm37255	Gramd4
Gm43857	Dennd5a
Gm43133	Tmtc2
Gm42979	X5031439G07Rik
Gm43413	Myrf
Gm43075	Lmo1
C230031I18Rik	Prickle1
X6030400A10Rik	Sostdc1
Gm42603	Sh3bp4
Gm42551	Kctd1
Gm42515	Igfbp7
Gm42972	Snapc4
Gm43200	Ap5m1
Gm43462	Lrrn3
Gm42971	Tmem258
Gm42659	C530008M17Rik
Gm42876	P2ry14
Gm42819	Sec24a
Gm42973	Gng12
Gm43088	X9530077C05Rik
X7330423F06Rik	Tbc1d24
C230096K16Rik	Btg1
Gm42658	Sbf1
Gm9403	Ndrg4
Gm43378	H2.Aa
Gm43813	Etl4
Gm43499	Alg5
Gm42467	Mag
Gm43761	Clcn7
Gm42735	Tcaf1
Gm42986	Oxsr1
Gm40309	Ttll7
Gm43323	Cox6b1
Gm44237	Tubb4b
Gm44093	Dner
Gm44250	Anln
Gm44001	Papd5
Gm44067	Rps27l
C030015A19Rik	Ssx2ip
Gm44951	Lin37
Gm44694	Hspb6
Gm44901	Dchs1
Gm32849	Smad6
Gm44751	Arhgap33
Gm44860	Arhgef26
X9530078K11Rik	Ehmt1
Gm45220	Nfkbid
Gm45041	BC037034
Gm45223	Slc39a12
Gm44667	Kif1bp
NA..14	Apbb1
	Paip2
	Cavin3
	Socs5
	Ndufc1
	Ppp1r14a
	Mycn
	E330009J07Rik
	Pacrg
	Zfyve28
	Mxd4
	Clic4
	Mex3c
	Hgsnat
	Kin
	Rsrp1
	Galnt6
	Paqr7
	Actr1b
	Nov
	Srrt
	Kdm6a
	Dmxl1
	Endod1
	Depdc5
	Slc30a1
	Dtl
	Rps16
	Tob1
	Nme1
	Cldn11
	Zfp60
	Prkci
	Inf2
	Atp8a1
	Ahdc1
	Fam13a
	Cisd1
	Fermt2
	Mynn
	Limch1
	Phyhipl
	Ppp1r16b
	Vopp1
	Fbxw17
	Tgm2
	Nmrk1
	Ifi206
	Card19
	Rara
	Slc24a2
	Arap2
	Acd
	Acer2
	Phf2
	Ptpdc1
	Nod1
	Kcna6
	Trappc11
	Fam210a
	Camk4
	Stox2
	Snrk
	Notch3
	Ormdl3
	Enpp6
	Btbd10
	Mfsd14b
	Cep44
	Sema7a
	Slc22a23
	Galnt18
	Camp
	Pcp4l1
	Trp53inp2
	Rras
	Foxf2
	Foxq1
	Socs7
	Sv2a
	Polr2l
	Slc19a3
	Car14
	Rgs4
	Atf5
	BC028528
	Ift172
	Pln
	Akap12
	Ripor1
	Polr3k
	Ric1
	Trps1
	Pak1ip1
	Atp5j2
	Josd2
	Mapkap1
	Gmeb2
	Nup205
	Kdm3b
	Baiap2l1
	Rnf146
	Zfp653
	Rps21
	Cpq
	Timm8b
	Zfp503
	F13a1
	Prune2
	Adgrl4
	Adk
	Abhd2
	Suv39h1
	Tgfb2
	Gimap3
	Pcsk1n
	Tnfsf10
	Igfbp2
	Rnf122
	Atp6v0e2
	C130074G19Rik
	Prss23
	Prdm16
	Alg1
	Prpf18
	Mtmr12
	Tcta
	Wfs1
	Cyp7b1
	Ubald1
	Ccser1
	Rcan2
	Tmem246
	Dusp26
	Mrps6
	Zer1
	Usp53
	Dock3
	Fbxl5
	Polr2j
	Zfp597
	Gabbr2
	Olig2
	Arhgap29
	Nhsl1
	Neurl2
	Alg14
	Gpr37
	Pak7
	Plcb4
	Rhou
	Timeless
	Ifi203
	Gnaz
	Slc7a5
	Plpp6
	Cacna2d1
	Gorab
	Fmo2
	Ankrd6
	Emp3
	Trappc5
	Dnm3
	Pacsin1
	Slc25a24
	Skiv2l
	Bcor
	Ppp1ca
	Map3k10
	Sgms1
	Ltbp4
	Pvr
	Ckap5
	Wdr7
	Gstm2
	Abcb1a
	Kazn
	Rimklb
	Oaz2
	Hmgn1
	St8sia4
	Il17rd
	Eif4h
	Erg
	Appl1
	Spen
	Snrnp25
	Chil3
	Eml2
	X1700123O20Rik
	Six5
	Reps2
	Wdr25
	Atp1a3
	Mill2
	Cmtm8
	Msantd4
	H2afv
	Cyyr1
	Rpusd1
	Map6d1
	Katnal1
	Nkx6.2
	Slc7a1
	Shtn1
	Ninj2
	Cldn5
	Htr2c
	Mettl18
	Hibch
	Gk5
	Mmrn2
	Zfp281
	Disp3
	Fbxo2
	Camsap2
	Sdk2
	Mbp
	Zic5
	Alg13
	Pi4ka
	Pgm5
	Tspo
	Rnf10
	Ubac2
	Ppp2r2d
	X2700046A07Rik
	Haus1
	Ndufa7
	Wipi1
	Dlx1
	Nol4
	S100a10
	Znrf3
	Zbed3
	Wdr41
	Tmcc2
	Zfp239
	Kank3
	Uggt2
	Inpp5f
	Vwa1
	Msantd2
	Slc35f2
	Chchd7
	Slc35e2
	Ptchd4
	Sestd1
	Pelo
	Itga1
	Tmem183a
	Grap2
	Lgalsl
	Gzmk
	Crtac1
	Mgat3
	C1galt1
	Sem1
	Ube2q1
	Selenok
	Jph1
	Dhx9
	Dpm3
	Id1
	Bex2
	Tmem108
	Maneal
	Foxf1
	Nrep
	Trp53rkb
	Foxo4
	Spice1
	Il17re
	Hic1
	Ppp2r3a
	Tmem212
	Simc1
	Fam13c
	Hilpda
	Gjc2
	Zfp536
	Elfn2
	Zbtb37
	Hscb
	Zc2hc1a
	Ecm2
	Ptpn11
	Ccdc84
	Ccrl2
	Cep164
	Mgat2
	Ccdc141
	Als2cl
	Pcdhb14
	NA..1
	Gpr22
	Zrsr1
	S100a1
	Rnf182
	Wfikkn2
	S1pr4
	Nxpe4
	Pced1b
	Osbpl1a
	Ctla2a
	Ubr3
	Gpr4
	Ackr3
	Phlpp1
	Snhg11
	Fam160a2
	Tceal3
	Rasip1
	Acp1
	Rnf208
	X2010007H06Rik
	Palb2
	Kcnj10
	Gemin7
	Dok7
	X9930104L06Rik
	Serpinb1a
	Ankrd50
	Coa4
	Uqcrq
	Rassf9
	S1pr5
	S1pr1
	Tubb2b
	Pigw
	Bola3
	Shroom2
	Sys1
	Pou3f3
	Pigz
	Cdc42ep2
	Tssc4
	Ptprcap
	Paip2b
	Clec14a
	Cavin2
	C2cd2
	Polr2k
	Snx12
	BC030336
	Olig1
	She
	AI464131
	Stxbp6
	Ermp1
	Slc25a23
	Rpl37a
	Zfp319
	Chtf8
	Cystm1
	Rhoj
	X3110062M04Rik
	Vat1l
	Hectd3
	Fbl
	Nqo2
	Mipol1
	Zfp445
	Nipa1
	Dusp28
	Cd24a
	Dmrta2
	Rab2a
	Gap43
	Neurl4
	Abhd17b
	Ctdspl
	Flrt2
	Arl4a
	Gphn
	Rnf152
	Tspyl1
	Champ1
	Ppp1r2
	Bola2
	Lrrc49
	Gjb1
	Rell1
	Tshz2
	Kcna1
	Prrg1
	Tmem229a
	Ldlrad3
	Tenm4
	Taf13
	Asb8
	Bend7
	Gpr85
	Dip2c
	Ric3
	F2r
	Smim5
	Msx1
	X8430408G22Rik
	Tyw5
	Cxcr6
	Phldb1
	Igf2
	Myof
	E130114P18Rik
	Insc
	Zfp689
	Atp13a5
	Prex2
	Nrsn1
	Ndnf
	Tmem121
	Rapgef4
	Pcdh10
	Ccr2
	Kmt5a
	X4933408B17Rik
	Chchd10
	Cyp20a1
	Pls1
	Grm5
	Omg
	X2310022A10Rik
	Zbtb5
	X2410015M20Rik
	Fzd4
	Bag5
	Arhgap23
	Fam161a
	Tmem17
	Rasl11b
	Lrrc4
	Pgrmc2
	Idnk
	Tdrp
	Rspry1
	Opalin
	Slc25a44
	Eva1b
	Gja4
	Fzd2
	Foxc1
	Gpr18
	Ch25h
	Snx21
	Fam171a1
	Adra1b
	Fam228b
	Kcnb1
	Prokr2
	Minos1
	Rps27rt
	Ptges
	Ccdc126
	Tmem125
	Tatdn1
	Tmem123
	Ankrd37
	P2ry10
	Map10
	Sgms2
	Zfp438
	Gja1
	Hs3st1
	Gm15440
	Gimap9
	Camk2n2
	Rnf7
	Islr2
	Gfod1
	Pcdh1
	Flrt3
	Spn
	Zfp579
	Hist1h1e
	AU021092
	Wfdc21
	Gypa
	Klhdc1
	Sox6
	Rps10
	Acvr2a
	Gpr17
	Fpr2
	Hbb.bs
	Ezr
	X2610001J05Rik
	Atp6v1a
	Cherp
	Pbx1
	St6galnac3
	Plekhg3
	Asap2
	Jun
	Suclg1
	Nup107
	Reep1
	Mrpl35
	Cntn2
	Aph1c
	Cd8b1
	Gpr141
	Yap1
	Aldh1a1
	D10Jhu81e
	Gas5
	Thoc7
	Kdm3a
	Tnfaip6
	Tcf4
	Gm4759
	Aldh7a1
	Gper1
	Nebl
	X4732471J01Rik
	Gm9920
	Chd8
	Ubxn7
	Ppfia2
	Mat2a
	Cd8a
	Sirt5
	Iigp1
	X1810037I17Rik
	Spock3
	Gon4l
	Fgfr3
	Prr14l
	Mrps21
	Gimap4
	Gm9945
	Aes
	Kcnn2
	Tmem62
	Mettl7a1
	Emcn
	Zfp771
	Hmgb2
	Lrrc8c
	Phactr1
	Fsd1l
	Cadm4
	Actn4
	Usp46
	Atrnl1
	Rnd1
	Klhl5
	Miga1
	Agap1
	Ddx17
	Klf2
	C1ra
	Fam72a
	Pld5
	Snupn
	Pcdh9
	Zfp580
	Dach1
	Klhl25
	Klhl26
	Slain1
	Nap1l3
	Tcf7l1
	Elob
	Rnf181
	Emc7
[truncated: 415 more rows]

## Sheet: Table 3
Stats of single cell sequencing
Corresponding to supplemental figure 2
RFPpos sample
Estimated Number of Cells	Mean Reads per Cell	Median Genes per Cell	Number of Reads	Valid Barcodes	Sequencing Saturation	Q30 Bases in Barcode	Q30 Bases in RNA Read	Q30 Bases in UMI	Reads Mapped to Genome	Reads Mapped Confidently to Genome	Reads Mapped Confidently to Intergenic Regions	Reads Mapped Confidently to Intronic Regions	Reads Mapped Confidently to Exonic Regions	Reads Mapped Confidently to Transcriptome	Reads Mapped Antisense to Gene	Fraction Reads in Cells	Total Genes Detected	Median UMI Counts per Cell
3988	17,798	1,029	70,980,320	0.966	0.52	0.974	0.934	0.969	0.768	0.737	0.039	0.234	0.463	0.435	0.017	0.547	17,071	1,857
Total viable sample
Estimated Number of Cells	Mean Reads per Cell	Median Genes per Cell	Number of Reads	Valid Barcodes	Sequencing Saturation	Q30 Bases in Barcode	Q30 Bases in RNA Read	Q30 Bases in UMI	Reads Mapped to Genome	Reads Mapped Confidently to Genome	Reads Mapped Confidently to Intergenic Regions	Reads Mapped Confidently to Intronic Regions	Reads Mapped Confidently to Exonic Regions	Reads Mapped Confidently to Transcriptome	Reads Mapped Antisense to Gene	Fraction Reads in Cells	Total Genes Detected	Median UMI Counts per Cell
8208	11,643	857	95,573,482	0.97	0.495	0.974	0.933	0.969	0.822	0.786	0.033	0.228	0.526	0.496	0.017	0.645	20,077	1,470

## Sheet: Table 4
Differential gene expression analysis between cell types
Corresponding to figure 2
p_val	avg_logFC	pct.1	pct.2	p_val_adj	cluster	gene
0	2.16938	0.817	0.172	0	Microglia	Cx3cr1
0	2.04819	0.901	0.317	0	Microglia	Hexb
0	1.98106	0.704	0.105	0	Microglia	P2ry12
0	1.89884	0.691	0.089	0	Microglia	Siglech
0	1.85488	0.898	0.377	0	Microglia	Ctss
0	1.82515	0.709	0.124	0	Microglia	Gpr34
0	1.80405	0.738	0.127	0	Microglia	Tgfbr1
0	1.77702	0.771	0.155	0	Microglia	Csf1r
0	1.75724	0.694	0.115	0	Microglia	Olfml3
0	1.75132	0.823	0.226	0	Microglia	Trem2
0	1.74108	0.963	0.546	0	Microglia	C1qa
0	1.73862	0.694	0.138	0	Microglia	Selplg
0	1.72255	0.798	0.185	0	Microglia	Ly86
0	1.70871	0.92	0.475	0	Microglia	Ctsd
0	1.68865	0.921	0.401	0	Microglia	C1qc
0	1.68186	0.824	0.248	0	Microglia	Laptm5
0	1.67491	0.949	0.517	0	Microglia	C1qb
0	1.67009	0.696	0.138	0	Microglia	Lpcat2
0	1.6686	0.757	0.173	0	Microglia	Lgmn
0	1.66376	0.604	0.084	0	Microglia	Hpgds
0	1.61785	0.592	0.083	0	Microglia	Tmem119
0	1.61263	0.615	0.099	0	Microglia	Mafb
0	1.61155	0.567	0.115	0	Microglia	Arhgap45
0	1.57143	0.589	0.094	0	Microglia	Lair1
0	1.56849	0.662	0.138	0	Microglia	Cyth4
0	1.53726	0.704	0.157	0	Microglia	Aif1
0	1.52372	0.543	0.09	0	Microglia	Pou2f2
0	1.50294	0.678	0.159	0	Microglia	Fyb
0	1.48143	0.6	0.107	0	Microglia	Fcrls
0	1.48111	0.634	0.132	0	Microglia	Fcgr3
0	1.4737	0.672	0.164	0	Microglia	Rgs10
0	1.45853	0.626	0.134	0	Microglia	Vsir
0	1.44643	0.499	0.089	0	Microglia	Inpp5d
0	1.44557	0.632	0.141	0	Microglia	Epb41l2
0	1.43479	0.517	0.074	0	Microglia	Plxdc2
0	1.43305	0.599	0.141	0	Microglia	Apbb1ip
0	1.42249	0.998	0.983	0	Microglia	Cst3
0	1.41835	0.487	0.081	0	Microglia	P2ry6
0	1.40826	0.542	0.114	0	Microglia	Tmcc3
0	1.40799	0.483	0.093	0	Microglia	Cd84
0	1.39615	0.798	0.332	0	Microglia	Ctsz
0	1.38629	0.611	0.133	0	Microglia	Unc93b1
0	1.37726	0.668	0.155	0	Microglia	Basp1
0	1.37574	0.534	0.093	0	Microglia	Irf8
0	1.3734	0.575	0.121	0	Microglia	Cd37
0	1.37213	0.646	0.182	0	Microglia	Smap2
0	1.36054	0.459	0.067	0	Microglia	Tanc2
0	1.34849	0.441	0.069	0	Microglia	Pag1
0	1.34264	0.76	0.273	0	Microglia	Marcks
0	1.33724	0.422	0.054	0	Microglia	Havcr2
0	1.33446	0.528	0.099	0	Microglia	Mpeg1
0	1.33024	0.832	0.302	0	Microglia	Fcer1g
0	1.33014	0.587	0.135	0	Microglia	Man2b1
0	1.32861	0.529	0.104	0	Microglia	Ltc4s
0	1.30363	0.591	0.13	0	Microglia	Cd68
0	1.29904	0.571	0.124	0	Microglia	Maf
0	1.29362	0.852	0.364	0	Microglia	Tyrobp
0	1.28981	0.501	0.088	0	Microglia	Itgb5
0	1.27946	0.538	0.121	0	Microglia	Zfhx3
0	1.27834	0.43	0.063	0	Microglia	Adap2
0	1.26135	0.521	0.117	0	Microglia	Pycard
0	1.25072	0.508	0.089	0	Microglia	Golm1
0	1.2489	0.495	0.104	0	Microglia	Nav2
0	1.2489	0.308	0.04	0	Microglia	Csmd3
0	1.23657	0.731	0.223	0	Microglia	Mef2c
0	1.22626	0.385	0.052	0	Microglia	Ptgs1
0	1.22567	0.525	0.124	0	Microglia	Ssh2
0	1.22341	0.51	0.112	0	Microglia	Bin1
0	1.21002	0.751	0.305	0	Microglia	Ctsb
0	1.20289	0.348	0.041	0	Microglia	Crybb1
0	1.19748	0.426	0.073	0	Microglia	Abi3
0	1.18615	0.593	0.163	0	Microglia	Grn
0	1.17826	0.411	0.073	0	Microglia	Itgam
0	1.17553	0.462	0.094	0	Microglia	Pld4
0	1.16835	0.502	0.115	0	Microglia	Syngr1
0	1.15712	0.615	0.205	0	Microglia	Ifngr1
0	1.14807	0.314	0.042	0	Microglia	Gna15
0	1.13486	0.542	0.154	0	Microglia	Abhd12
0	1.12833	0.691	0.302	0	Microglia	Cd9
0	1.12788	0.608	0.197	0	Microglia	Timp2
0	1.11809	0.326	0.036	0	Microglia	P2ry13
0	1.11736	0.297	0.044	0	Microglia	Nav3
0	1.11677	0.276	0.039	0	Microglia	Hk2
0	1.11193	0.471	0.117	0	Microglia	Elmo1
0	1.11193	0.697	0.303	0	Microglia	Ctsl
0	1.10269	0.444	0.097	0	Microglia	Bmp2k
0	1.09709	0.507	0.129	0	Microglia	Cttnbp2nl
0	1.09487	0.357	0.056	0	Microglia	Abca9
0	1.09382	0.438	0.109	0	Microglia	Sirpa
0	1.09148	0.463	0.094	0	Microglia	Cd300c2
0	1.08664	0.505	0.13	0	Microglia	Entpd1
0	1.08551	0.448	0.111	0	Microglia	Ophn1
0	1.08387	0.522	0.149	0	Microglia	Frmd4a
0	1.08287	0.414	0.087	0	Microglia	Rgs2
0	1.08125	0.68	0.247	0	Microglia	Mef2a
0	1.07663	0.288	0.05	0	Microglia	Rhoh
0	1.0735	0.361	0.092	0	Microglia	Dock10
0	1.07328	0.384	0.07	0	Microglia	Fam105a
0	1.06952	0.39	0.085	0	Microglia	Plek
0	1.06775	0.227	0.019	0	Microglia	A830008E24Rik
0	1.06335	0.351	0.058	0	Microglia	Susd3
0	1.05237	0.376	0.067	0	Microglia	Fcgr1
0	1.04705	0.345	0.052	0	Microglia	Tmem173
0	1.0436	0.586	0.209	0	Microglia	Zeb2
0	1.04242	0.312	0.051	0	Microglia	Ccr5
0	1.03571	0.397	0.087	0	Microglia	Arsb
0	1.03157	0.833	0.467	0	Microglia	Rrbp1
0	1.02257	0.306	0.06	0	Microglia	March1
0	1.02188	0.272	0.039	0	Microglia	Cd180
0	1.02132	0.429	0.106	0	Microglia	Tnfaip8l2
0	1.02072	0.511	0.167	0	Microglia	Scamp2
0	1.01869	0.272	0.036	0	Microglia	Fam102b
0	1.01813	0.378	0.071	0	Microglia	Slco2b1
0	1.01779	0.517	0.157	0	Microglia	Camk1
0	1.01104	0.286	0.042	0	Microglia	Csf3r
0	1.01095	0.485	0.131	0	Microglia	Hexa
0	1.00645	0.279	0.039	0	Microglia	Blnk
0	1.0006	0.553	0.172	0	Microglia	Ptprc
0	0.996852	0.348	0.07	0	Microglia	Slc29a3
0	0.995988	0.415	0.102	0	Microglia	Gns
0	0.995715	0.458	0.109	0	Microglia	Rnase4
0	0.992217	0.625	0.212	0	Microglia	Srgap2
0	0.990514	0.506	0.16	0	Microglia	Nrip1
0	0.989867	0.446	0.123	0	Microglia	Lyn
0	0.984478	0.268	0.038	0	Microglia	Slc15a3
0	0.981829	0.342	0.078	0	Microglia	Ivns1abp
0	0.978685	0.306	0.05	0	Microglia	Mylip
0	0.977542	0.363	0.076	0	Microglia	Mertk
0	0.976876	0.455	0.118	0	Microglia	Spi1
0	0.973663	0.52	0.169	0	Microglia	Ctsa
0	0.967983	0.274	0.044	0	Microglia	Cd33
0	0.96378	0.418	0.097	0	Microglia	Hpgd
0	0.961199	0.391	0.088	0	Microglia	Il6ra
0	0.947562	0.382	0.092	0	Microglia	Plekho1
0	0.943027	0.468	0.147	0	Microglia	Scoc
0	0.937464	0.28	0.044	0	Microglia	Mgat4a
0	0.929244	0.53	0.191	0	Microglia	Ywhah
0	0.914029	0.264	0.031	0	Microglia	Lag3
0	0.91219	0.615	0.262	0	Microglia	Cyfip1
0	0.901263	0.54	0.167	0	Microglia	Lcp1
0	0.869256	0.582	0.222	0	Microglia	Pmepa1
0	0.867264	0.316	0.064	0	Microglia	Tmem86a
0	0.856699	0.252	0.037	0	Microglia	Cd86
0	0.85506	0.231	0.022	0	Microglia	Slc2a5
0	0.830105	0.766	0.418	0	Microglia	Cyba
0	0.789283	0.653	0.296	0	Microglia	Ctsh
0	0.765207	0.698	0.379	0	Microglia	Psap
0	0.738158	0.91	0.693	0	Microglia	Xist
0	0.720568	0.762	0.472	0	Microglia	Atp6v0b
0	0.71557	0.504	0.166	0	Microglia	Cfh
0	0.711464	0.805	0.545	0	Microglia	Cd81
0	0.692295	0.787	0.483	0	Microglia	Sparc
0	0.664026	0.968	0.911	0	Microglia	Tmsb4x
0	0.591756	0.876	0.751	0	Microglia	Itm2b
0	-0.831593	0.312	0.474	0	Microglia	Dynll1
0	-0.92319	0.409	0.575	0	Microglia	Myl6
0	-0.972783	0.485	0.656	0	Microglia	Calm1
0	-1.02735	0.008	0.18	0	Microglia	Cavin3
0	-1.03722	0.015	0.21	0	Microglia	S100a16
0	-1.05427	0.008	0.177	0	Microglia	Gsta4
0	-1.12677	0.009	0.214	0	Microglia	Nedd4
0	-1.13616	0.004	0.162	0	Microglia	Nebl
0	-1.147	0.065	0.276	0	Microglia	Prdx6
0	-1.21745	0.007	0.163	0	Microglia	Phyhipl
0	-1.22007	0.005	0.182	0	Microglia	Prex2
0	-1.22318	0.211	0.357	0	Microglia	Tmsb10
0	-1.22806	0.04	0.244	0	Microglia	Ifitm2
0	-1.24787	0.027	0.232	0	Microglia	Gstm1
0	-1.25987	0.011	0.174	0	Microglia	Luzp2
0	-1.27865	0.011	0.186	0	Microglia	Vwa1
0	-1.28142	0.023	0.208	0	Microglia	Atp1b2
0	-1.28716	0.006	0.166	0	Microglia	Gm3764
0	-1.3071	0.005	0.165	0	Microglia	Nostrin
0	-1.3141	0.006	0.173	0	Microglia	Adgrf5
0	-1.32137	0.007	0.198	0	Microglia	Ahnak
0	-1.34995	0.028	0.264	0	Microglia	Prnp
0	-1.36163	0.077	0.294	0	Microglia	Crip1
0	-1.37134	0.042	0.309	0	Microglia	Vim
0	-1.37338	0.01	0.189	0	Microglia	Slc9a3r2
0	-1.37886	0.016	0.246	0	Microglia	Timp3
0	-1.38236	0.015	0.193	0	Microglia	Fn1
0	-1.38272	0.01	0.26	0	Microglia	Fermt2
0	-1.40101	0.019	0.199	0	Microglia	Mal
0	-1.41311	0.04	0.227	0	Microglia	Clu
0	-1.421	0.021	0.233	0	Microglia	Utrn
0	-1.42687	0.005	0.184	0	Microglia	Dnm3
0	-1.43434	0.008	0.239	0	Microglia	Nfib
0	-1.43521	0.32	0.52	0	Microglia	Mt1
0	-1.43861	0.015	0.244	0	Microglia	Sash1
0	-1.44387	0.014	0.239	0	Microglia	Gng11
0	-1.46713	0.076	0.286	0	Microglia	Abcg2
0	-1.48415	0.01	0.211	0	Microglia	Pcp4l1
0	-1.48715	0.099	0.356	0	Microglia	Fxyd5
0	-1.49251	0.01	0.214	0	Microglia	Abcb1a
0	-1.49298	0.006	0.218	0	Microglia	Epas1
0	-1.49519	0.005	0.191	0	Microglia	Ccdc141
0	-1.51037	0.252	0.491	0	Microglia	Dbi
0	-1.51355	0.022	0.232	0	Microglia	Gpm6b
0	-1.52758	0.04	0.265	0	Microglia	Acsl3
0	-1.53766	0.049	0.246	0	Microglia	Plpp3
0	-1.55652	0.008	0.264	0	Microglia	Syne1
0	-1.56711	0.028	0.259	0	Microglia	Klf2
0	-1.56862	0.037	0.227	0	Microglia	Slc1a2
0	-1.56899	0.021	0.219	0	Microglia	Ctla2a
0	-1.56951	0.158	0.464	0	Microglia	Ifitm3
0	-1.6125	0.056	0.271	0	Microglia	Aldoc
0	-1.62662	0.034	0.246	0	Microglia	Slc4a4
0	-1.62936	0.004	0.236	0	Microglia	Sorbs2
0	-1.6605	0.011	0.24	0	Microglia	Itih5
0	-1.67141	0.005	0.205	0	Microglia	Ebf1
0	-1.67207	0.039	0.311	0	Microglia	Tsc22d1
0	-1.68465	0.02	0.193	0	Microglia	S100a6
0	-1.71275	0.057	0.303	0	Microglia	Atp1a2
0	-1.71896	0.005	0.229	0	Microglia	Lef1
0	-1.72051	0.015	0.251	0	Microglia	Hspb1
0	-1.73381	0.012	0.258	0	Microglia	Slco1c1
0	-1.7401	0.015	0.219	0	Microglia	Tm4sf1
0	-1.80509	0.033	0.26	0	Microglia	Ptprz1
0	-1.81563	0.012	0.26	0	Microglia	Adgrl4
0	-1.84825	0.005	0.22	0	Microglia	Hmcn1
0	-1.8506	0.106	0.366	0	Microglia	Mt3
0	-1.86955	0.017	0.353	0	Microglia	Crip2
0	-1.88287	0.018	0.271	0	Microglia	Itm2a
0	-1.90638	0.027	0.38	0	Microglia	Id3
0	-1.98766	0.013	0.3	0	Microglia	Ptprb
0	-2.0068	0.029	0.362	0	Microglia	Ramp2
0	-2.02542	0.018	0.334	0	Microglia	Id1
0	-2.07401	0.018	0.326	0	Microglia	Spock2
0	-2.18368	0.028	0.348	0	Microglia	Igfbp7
0	-2.23914	0.038	0.48	0	Microglia	Sptbn1
0	-2.30033	0.055	0.413	0	Microglia	Flt1
0	-2.32166	0.104	0.546	0	Microglia	Sparcl1
0	-2.32919	0.026	0.363	0	Microglia	Pglyrp1
0	-2.3479	0.035	0.436	0	Microglia	Pltp
0	-2.35477	0.114	0.553	0	Microglia	Ptn
0	-2.39306	0.571	0.812	0	Microglia	Bsg
0	-2.41866	0.084	0.456	0	Microglia	Ly6a
0	-2.44726	0.018	0.395	0	Microglia	Egfl7
0	-2.53267	0.034	0.389	0	Microglia	Ly6c1
0	-2.59723	0.02	0.399	0	Microglia	Slco1a4
0	-2.69822	0.055	0.475	0	Microglia	Cldn5
0	-2.70582	0.025	0.357	0	Microglia	Cxcl12
2.96439387504748e-323	-1.30531	0.008	0.172	9.20533230018494e-319	Microglia	Esam
8.39911597930119e-323	0.828105	0.405	0.119	2.6081774850524e-318	Microglia	Kctd12
8.89318162514244e-323	-1.10401	0.011	0.167	2.76159969005548e-318	Microglia	Gja1
1.23516411460312e-322	-1.02311	0.04	0.229	3.83555512507706e-318	Microglia	Thra
2.02566914794911e-322	1.06088	0.355	0.091	6.29031040512637e-318	Microglia	Ptpre
2.60866661004178e-320	-1.24337	0.004	0.155	8.10069242416274e-316	Microglia	Palmd
3.423380860034e-320	0.8962	0.264	0.044	1.06306245846636e-315	Microglia	Bin2
5.58143242745804e-317	-1.06495	0.007	0.157	1.73320221169855e-312	Microglia	Lsamp
6.82646041446068e-316	0.845758	0.314	0.071	2.11982075250248e-311	Microglia	Cd53
1.95474160556546e-314	-0.858032	0.157	0.341	6.07005910776243e-310	Microglia	Selenow
1.08074283836098e-313	0.823783	0.526	0.218	0	Microglia	Creg1
7.39033089655812e-313	0.905417	0.423	0.134	2.29492e-308	Microglia	Fam49b
7.87515671058207e-313	-1.36264	0.032	0.224	2.44547e-308	Microglia	Ablim1
2.2606049023194e-312	-0.177861	0.545	0.255	7.01986e-308	Microglia	Lyz2
7.18911227346718e-312	-1.47103	0.01	0.177	2.23244e-307	Microglia	Car4
4.48264593007537e-311	-1.10206	0.01	0.167	1.392e-306	Microglia	Dab2ip
6.02822960708921e-311	0.926363	0.296	0.061	1.87195e-306	Microglia	Ncf1
3.58577722230381e-310	0.665305	0.479	0.174	1.11349e-305	Microglia	Anxa3
8.35776785813935e-310	0.80619	0.25	0.039	2.59534e-305	Microglia	Klk8
2.11505e-306	0.896459	0.388	0.114	6.56788e-302	Microglia	Cmtm7
5.5959e-306	-1.09206	0.016	0.173	1.73769e-301	Microglia	Ndrg2
7.84666e-306	0.854124	0.209	0.022	2.43662e-301	Microglia	Sall1
1.27338e-305	0.833583	0.532	0.222	3.95422e-301	Microglia	Capza2
2.30065e-303	-1.02951	0.015	0.17	7.14421e-299	Microglia	Htra1
4.84629e-303	-1.22372	0.019	0.175	1.50492e-298	Microglia	S100a11
5.02236e-300	0.769228	0.193	0.018	1.55959e-295	Microglia	Lrrc3
5.31564e-299	-1.36298	0.048	0.233	1.65067e-294	Microglia	Slc2a1
1.37979e-298	-1.06469	0.011	0.16	4.28468e-294	Microglia	Rgcc
3.2177e-298	-1.14534	0.005	0.147	9.99192e-294	Microglia	Cavin2
6.60582e-298	0.898829	0.223	0.029	2.05131e-293	Microglia	Pde3b
1.74617e-297	-0.922289	0.004	0.139	5.42239e-293	Microglia	Limch1
2.72557e-296	-1.09807	0.012	0.158	8.46371e-292	Microglia	Ncam1
3.7328e-296	0.895115	0.212	0.025	1.15915e-291	Microglia	Atp8a2
1.18983e-295	-0.801391	0.009	0.149	3.69478e-291	Microglia	Cnn3
8.79099e-293	0.541326	0.807	0.61	2.72986e-288	Microglia	Actb
3.44744e-292	0.970038	0.227	0.031	1.07053e-287	Microglia	Fgd2
1.48817e-291	0.795518	0.219	0.029	4.6212e-287	Microglia	Mlph
6.74264e-289	0.736469	0.475	0.183	2.09379e-284	Microglia	Serinc3
6.07408e-288	0.770823	0.309	0.074	1.88618e-283	Microglia	Tmem37
2.50614e-287	-1.01129	0.012	0.154	7.78231e-283	Microglia	Ntrk2
4.16307e-287	0.979056	0.328	0.086	1.29276e-282	Microglia	Dock2
4.66952e-286	0.703787	0.344	0.095	1.45003e-281	Microglia	Gngt2
3.97117e-285	-1.16881	0.005	0.144	1.23317e-280	Microglia	Itga1
7.18738e-285	-0.775779	0.006	0.14	2.2319e-280	Microglia	Cystm1
4.16374e-284	-1.01729	0.018	0.169	1.29297e-279	Microglia	Ttyh1
9.40929e-284	-1.02308	0.011	0.158	2.92187e-279	Microglia	Hip1
1.04109e-283	-1.11823	0.023	0.178	3.2329e-279	Microglia	Gpr37l1
7.44254e-282	-0.934834	0.007	0.14	2.31113e-277	Microglia	Sox2
8.03576e-282	-0.927106	0.005	0.137	2.49534e-277	Microglia	Ifi203
1.19646e-281	-1.32979	0.038	0.211	3.71535e-277	Microglia	Pecam1
2.74258e-280	-0.995761	0.06	0.231	8.51653e-276	Microglia	Selenom
3.69089e-280	-1.22212	0.018	0.168	1.14613e-275	Microglia	Ntsr2
4.25626e-278	-1.26585	0.005	0.139	1.3217e-273	Microglia	Nrxn1
6.84077e-278	-0.950898	0.011	0.153	2.12427e-273	Microglia	Klf9
2.01035e-277	0.851198	0.414	0.144	6.24274e-273	Microglia	Efhd2
6.20683e-277	-1.07098	0.022	0.176	1.92741e-272	Microglia	Mt2
6.47892e-277	0.821929	0.224	0.034	2.0119e-272	Microglia	Slc7a8
9.84415e-277	0.860714	0.421	0.146	3.0569e-272	Microglia	Lrp1
1.27389e-276	0.553022	0.382	0.131	3.95581e-272	Microglia	Ctsc
1.55368e-276	-0.966703	0.002	0.122	4.82465e-272	Microglia	Auts2
3.65994e-276	-1.10269	0.008	0.149	1.13652e-271	Microglia	Icam2
7.07553e-275	-0.539497	0.438	0.525	2.19717e-270	Microglia	Chchd2
2.74532e-273	-1.01331	0.069	0.231	8.52505e-269	Microglia	Scd2
8.97394e-273	-0.914541	0.257	0.452	2.78668e-268	Microglia	Zbtb20
7.03638e-272	-1.03234	0.005	0.134	2.18501e-267	Microglia	Akap12
8.87711e-272	-1.16452	0.005	0.144	2.75661e-267	Microglia	Emcn
3.05078e-271	0.0233926	0.505	0.255	9.47358e-267	Microglia	Cd52
1.67867e-269	-1.02148	0.02	0.167	5.21276e-265	Microglia	Fxyd1
2.13378e-269	-0.928742	0.012	0.148	6.62603e-265	Microglia	Cmtm5
6.49391e-268	-1.08773	0.005	0.141	2.01655e-263	Microglia	Wfdc1
3.16403e-267	-1.02098	0.004	0.13	9.82527e-263	Microglia	Col4a1
6.95905e-267	-1.2673	0.204	0.367	2.16099e-262	Microglia	Slc6a6
2.28954e-264	0.698079	0.658	0.367	7.10972e-260	Microglia	Mtdh
2.69206e-262	-1.22973	0.04	0.197	8.35965e-258	Microglia	Pla2g7
3.15899e-262	-0.804221	0.013	0.148	9.80961e-258	Microglia	Mgst1
5.63946e-262	-0.581647	0.36	0.459	1.75122e-257	Microglia	Ndufa4
7.52944e-262	-1.11388	0.027	0.181	2.33812e-257	Microglia	Arl4a
8.23026e-262	0.678528	0.329	0.096	2.55574e-257	Microglia	Trf
1.95454e-259	-1.10938	0.006	0.138	6.06943e-255	Microglia	Podxl
3.85924e-259	0.909279	0.293	0.075	1.19841e-254	Microglia	Dock8
4.26945e-259	0.795181	0.446	0.17	1.32579e-254	Microglia	P4ha1
7.91582e-258	-2.05183	0.213	0.465	2.4581e-253	Microglia	Ttr
3.3945e-257	-0.865908	0.289	0.266	1.05409e-252	Microglia	Slc1a3
5.05827e-257	-1.09464	0.072	0.24	1.57074e-252	Microglia	S1pr1
1.29835e-256	0.865583	0.289	0.073	4.03175e-252	Microglia	Fermt3
1.87853e-256	-0.845783	0.005	0.127	5.83341e-252	Microglia	Kbtbd11
3.10992e-255	0.669773	0.44	0.166	9.65725e-251	Microglia	Ptpn18
3.8216e-255	0.697752	0.255	0.055	1.18672e-250	Microglia	Ang
2.09308e-254	0.718319	0.305	0.084	6.49964e-250	Microglia	H2-DMa
2.48253e-254	0.774155	0.236	0.045	7.709e-250	Microglia	C3ar1
1.19585e-253	-0.876318	0.004	0.125	3.71347e-249	Microglia	Tnik
2.01358e-253	-0.930144	0.043	0.19	6.25278e-249	Microglia	Fam213a
2.02064e-253	0.843947	0.248	0.051	6.2747e-249	Microglia	Samsn1
2.32827e-253	-0.995796	0.005	0.127	7.22999e-249	Microglia	Ndrg1
1.40723e-252	0.527418	0.51	0.223	4.36987e-248	Microglia	Serpine2
8.04669e-252	0.655657	0.345	0.109	2.49874e-247	Microglia	Alox5ap
9.61083e-252	-0.831472	0.012	0.142	2.98445e-247	Microglia	Cpne2
1.1356e-251	-0.90609	0.051	0.226	3.52639e-247	Microglia	Iqgap1
3.61456e-250	0.759881	0.206	0.032	1.12243e-245	Microglia	Ppfia4
5.77969e-250	-0.604901	0.249	0.373	1.79477e-245	Microglia	Cox5a
1.40531e-248	-0.631356	0.405	0.375	4.3639e-244	Microglia	Ckb
1.6394e-248	0.654815	0.58	0.288	5.09082e-244	Microglia	Arhgap5
2.19022e-248	-1.0411	0.072	0.241	6.8013e-244	Microglia	Tpm1
2.89131e-248	-0.83735	0.129	0.292	8.97839e-244	Microglia	S100a13
3.08104e-248	0.785385	0.236	0.046	9.56755e-244	Microglia	Cd14
3.27366e-248	0.784712	0.211	0.034	1.01657e-243	Microglia	Gcnt1
1.091e-247	0.804082	0.25	0.054	3.38788e-243	Microglia	Gpr183
1.09564e-247	0.853922	0.23	0.043	3.40229e-243	Microglia	Lacc1
1.15973e-247	0.800802	0.178	0.021	3.60131e-243	Microglia	Gpr84
3.36083e-247	0.767088	0.382	0.13	1.04364e-242	Microglia	Man1a2
4.90699e-247	-1.79865	0.116	0.318	1.52377e-242	Microglia	Ptgds
5.21129e-247	-0.953746	0.012	0.137	1.61826e-242	Microglia	Nkain4
6.99793e-247	0.813172	0.293	0.076	2.17307e-242	Microglia	Numb
9.78886e-246	0.821901	0.314	0.089	3.03974e-241	Microglia	Hps4
1.53429e-245	0.846781	0.224	0.04	4.76442e-241	Microglia	Ppcdc
2.45495e-245	0.893151	0.234	0.046	7.62337e-241	Microglia	Ikzf1
2.72118e-244	-0.854556	0.071	0.226	8.45008e-240	Microglia	Tubb4b
1.44125e-243	-0.920473	0.014	0.143	4.47551e-239	Microglia	Scg3
2.78576e-243	-0.947804	0.004	0.116	8.65062e-239	Microglia	Grb14
6.67001e-242	0.701892	0.329	0.098	2.07124e-237	Microglia	Tgfb1
2.47072e-241	-1.28886	0.053	0.224	7.67233e-237	Microglia	Igf1r
2.74652e-241	0.687902	0.623	0.33	8.52876e-237	Microglia	Npc2
4.21024e-241	-0.816104	0.011	0.134	1.3074e-236	Microglia	Tmem47
3.94897e-239	-0.567728	0.395	0.483	1.22627e-234	Microglia	Gpx4
4.08193e-239	0.803454	0.2	0.031	1.26756e-234	Microglia	Tbxas1
5.08242e-239	-0.879188	0.004	0.117	1.57824e-234	Microglia	Plcb1
3.36545e-238	-1.18389	0.017	0.147	1.04507e-233	Microglia	2004-09-01
3.78868e-238	0.740195	0.289	0.077	1.1765e-233	Microglia	Fcgr2b
1.47305e-237	-1.04765	0.004	0.124	4.57426e-233	Microglia	Jcad
1.52313e-237	0.73574	0.31	0.089	4.72979e-233	Microglia	Ifngr2
2.79425e-237	0.72566	0.203	0.034	8.67699e-233	Microglia	Rab3il1
7.8543e-237	0.784611	0.229	0.045	2.439e-232	Microglia	Plxnb2
1.31972e-236	-1.05466	0.02	0.158	4.09811e-232	Microglia	Car2
1.61701e-236	0.772561	0.332	0.102	5.0213e-232	Microglia	Asph
2.21247e-236	0.750845	0.204	0.034	6.87038e-232	Microglia	Daglb
4.17653e-236	-1.21355	0.007	0.125	1.29694e-231	Microglia	Cald1
2.47476e-235	0.87172	0.281	0.072	7.68487e-231	Microglia	Dennd4a
5.5907e-235	-1.04161	0.002	0.11	1.73608e-230	Microglia	Tshz2
9.70017e-235	-1.04885	0.006	0.123	3.01219e-230	Microglia	Cspg5
1.533e-234	-0.848571	0.004	0.114	4.76043e-230	Microglia	Nrcam
4.07211e-233	-0.90003	0.004	0.113	1.26451e-228	Microglia	Dtna
8.36472e-233	-0.874254	0.003	0.11	2.5975e-228	Microglia	Ntm
9.07547e-233	0.672935	0.693	0.397	2.81821e-228	Microglia	Cd63
1.72031e-232	-1.04852	0.003	0.117	5.34208e-228	Microglia	Foxq1
1.88398e-232	0.709558	0.201	0.035	5.85033e-228	Microglia	Fscn1
5.17701e-232	0.606891	0.229	0.048	1.60762e-227	Microglia	F11r
3.72684e-230	-0.829915	0.022	0.152	1.1573e-225	Microglia	Enho
5.30403e-230	0.724073	0.416	0.16	1.64706e-225	Microglia	Comt
2.24006e-229	-1.02816	0.089	0.263	6.95605e-225	Microglia	Clec2d
3.55982e-229	-0.739241	0.004	0.111	1.10543e-224	Microglia	Mtss1l
6.36261e-229	-0.876331	0.005	0.113	1.97578e-224	Microglia	Csrp2
2.03056e-228	-0.961317	0.004	0.113	6.30549e-224	Microglia	Dclk1
2.82701e-228	-0.897173	0.025	0.157	8.77872e-224	Microglia	Chchd10
1.09625e-227	-0.907573	0.005	0.117	3.4042e-223	Microglia	Slc16a2
1.43973e-226	-1.1376	0.022	0.147	4.4708e-222	Microglia	Cldn10
3.4871e-225	0.767625	0.23	0.049	1.08285e-220	Microglia	Arl4c
1.66133e-224	0.795508	0.374	0.133	5.15894e-220	Microglia	Tmem55b
3.11901e-224	-0.683781	0.181	0.31	9.68546e-220	Microglia	Slc25a4
1.21132e-223	-0.54593	0.386	0.485	3.76152e-219	Microglia	Atp5j
2.58875e-223	0.749942	0.205	0.038	8.03886e-219	Microglia	Nckap1l
4.69546e-223	-1.01288	0.007	0.124	1.45808e-218	Microglia	Usp53
4.25421e-222	-0.861568	0.014	0.133	1.32106e-217	Microglia	F3
9.72982e-221	-0.877359	0.016	0.138	3.0214e-216	Microglia	S100b
1.12029e-220	0.744984	0.194	0.034	3.47884e-216	Microglia	Ubash3b
1.40183e-220	0.706067	0.257	0.065	4.35309e-216	Microglia	Ntpcr
1.64443e-220	-0.949662	0.004	0.115	5.10645e-216	Microglia	Ptprg
2.07496e-220	0.732976	0.229	0.05	6.44337e-216	Microglia	Rps6ka1
2.4356e-220	0.675354	0.392	0.147	7.56326e-216	Microglia	Picalm
3.24324e-220	-1.02883	0.008	0.123	1.00712e-215	Microglia	Klf4
3.92439e-219	0.637325	0.382	0.144	1.21864e-214	Microglia	Frmd4b
6.79138e-219	-0.776956	0.003	0.103	2.10893e-214	Microglia	Gm9925
2.17679e-218	0.177936	0.393	0.189	6.75959e-214	Microglia	Arhgdib
2.52605e-218	-0.730481	0.005	0.11	7.84416e-214	Microglia	Mmd2
6.95675e-218	-0.700205	0.007	0.115	2.16028e-213	Microglia	Nckap1
1.32575e-217	0.737239	0.238	0.06	4.11686e-213	Microglia	Itgb2
3.0353e-217	-0.905898	0.004	0.113	9.42553e-213	Microglia	Srarp
7.32982e-217	0.855346	0.232	0.052	2.27613e-212	Microglia	Dapp1
3.56457e-216	0.733086	0.317	0.1	1.10691e-211	Microglia	Snx5
4.20477e-216	0.908536	0.223	0.047	1.30571e-211	Microglia	Runx1
7.0684e-216	-0.920644	0.011	0.13	2.19495e-211	Microglia	Plcb4
8.54932e-216	-0.670913	0.004	0.105	2.65482e-211	Microglia	Tmod2
1.3201e-215	0.873408	0.18	0.026	4.0993e-211	Microglia	Adap2os
4.37344e-215	0.624836	0.713	0.472	1.35809e-210	Microglia	Hsp90b1
4.60508e-215	-0.73057	0.002	0.099	1.43002e-210	Microglia	Dlgap1
8.20306e-215	-0.820473	0.004	0.104	2.5473e-210	Microglia	Gnao1
1.88655e-214	-1.10518	0.009	0.129	5.85832e-210	Microglia	Kank3
2.35759e-214	-0.855494	0.198	0.326	7.32102e-210	Microglia	App
6.29812e-214	0.731644	0.356	0.126	1.95576e-209	Microglia	Ptpn1
1.58355e-213	-0.68474	0.008	0.117	4.9174e-209	Microglia	Hepacam
4.74393e-213	-0.701032	0.003	0.101	1.47313e-208	Microglia	Enah
1.16925e-212	0.689453	0.507	0.235	3.63086e-208	Microglia	Erp29
5.03864e-212	-0.720162	0.014	0.129	1.56465e-207	Microglia	Asrgl1
5.16111e-212	0.686037	0.544	0.269	1.60268e-207	Microglia	Mbnl1
6.97138e-212	0.707574	0.334	0.112	2.16482e-207	Microglia	9930111J21Rik2
8.95381e-212	-0.848152	0.013	0.13	2.78043e-207	Microglia	Cpe
1.81102e-211	0.462848	0.773	0.504	5.62375e-207	Microglia	Qk
2.53082e-211	-0.710467	0.05	0.186	7.85897e-207	Microglia	S100a1
1.08025e-210	-0.714509	0.011	0.121	3.3545e-206	Microglia	Csrp1
2.09273e-210	0.758161	0.234	0.055	6.49856e-206	Microglia	Bhlhe41
3.4865e-210	-0.850375	0.03	0.151	1.08266e-205	Microglia	S100a10
5.27967e-210	-0.467503	0.414	0.492	1.6395e-205	Microglia	Elob
3.14403e-209	0.682378	0.167	0.023	9.76317e-205	Microglia	Naalad2
4.55761e-209	0.579346	0.303	0.098	1.41527e-204	Microglia	Lst1
4.78432e-209	-0.973067	0.006	0.115	1.48568e-204	Microglia	Ltbp4
6.95259e-209	0.786446	0.2	0.038	2.15899e-204	Microglia	Slc16a6
1.33796e-207	0.519729	0.315	0.102	4.15475e-203	Microglia	Ecscr
6.2357e-207	0.774631	0.209	0.043	1.93637e-202	Microglia	Zfp710
1.36646e-206	-0.663242	0.005	0.106	4.24327e-202	Microglia	Mndal
1.51433e-206	-0.67477	0.007	0.112	4.70244e-202	Microglia	Fam181b
2.73194e-206	-0.780388	0.005	0.108	8.48351e-202	Microglia	Cyp2d22
3.7165e-206	-0.808262	0.006	0.108	1.15408e-201	Microglia	Fam107a
6.32785e-205	0.661838	0.184	0.032	1.96499e-200	Microglia	1700017B05Rik
1.28795e-204	0.692926	0.168	0.025	3.99947e-200	Microglia	Tlr7
4.02474e-203	-1.07718	0.148	0.31	1.2498e-198	Microglia	Gpcpd1
6.0988e-203	-0.665151	0.007	0.109	1.89386e-198	Microglia	Fez1
3.00008e-202	0.775556	0.234	0.058	9.31614e-198	Microglia	Ncf2
5.3786e-202	0.591247	0.244	0.064	1.67022e-197	Microglia	Pros1
2.10873e-201	0.755151	0.272	0.081	6.54825e-197	Microglia	Arrb2
3.37581e-201	-0.721366	0.014	0.126	1.04829e-196	Microglia	Mdk
2.60284e-200	0.472719	0.843	0.71	8.08259e-196	Microglia	Ftl1
1.21635e-199	0.698546	0.37	0.138	3.77714e-195	Microglia	Asah1
1.87951e-199	0.745125	0.224	0.052	5.83644e-195	Microglia	Tfe3
9.2903e-199	-1.06213	0.006	0.106	2.88492e-194	Microglia	Gria2
9.89817e-199	0.774518	0.376	0.145	3.07368e-194	Microglia	Cotl1
4.9288e-198	-0.856858	0.004	0.103	1.53054e-193	Microglia	Adgre5
3.41208e-197	-0.504472	0.429	0.498	1.05955e-192	Microglia	Actg1
1.26988e-196	-0.518103	1	1	3.94337e-192	Microglia	Malat1
1.98917e-196	-0.69052	0.007	0.106	6.17697e-192	Microglia	Gpm6a
2.4012e-196	-0.852093	0.005	0.105	7.45645e-192	Microglia	Cav1
2.50862e-196	-0.807259	0.009	0.116	7.79003e-192	Microglia	Bcan
2.06651e-195	0.55293	0.424	0.182	6.41713e-191	Microglia	Git2
5.36274e-195	0.579643	0.6	0.322	1.66529e-190	Microglia	Sat1
6.05902e-195	-0.432946	0.381	0.447	1.88151e-190	Microglia	Prdx1
8.8966e-195	-0.792073	0.025	0.145	2.76266e-190	Microglia	Anxa2
2.54356e-194	0.633904	0.177	0.031	7.89853e-190	Microglia	Pla2g15
8.2892e-194	-1.10174	0.044	0.18	2.57404e-189	Microglia	Kitl
1.34751e-193	-1.08323	0.015	0.132	4.18444e-189	Microglia	Tfrc
2.15353e-193	-0.596075	0.003	0.093	6.68736e-189	Microglia	Shisa4
5.74894e-193	0.694938	0.275	0.083	1.78522e-188	Microglia	Evi2a
1.00425e-192	-0.851815	0.002	0.095	3.11851e-188	Microglia	Cgnl1
1.16752e-192	0.768988	0.331	0.118	3.62549e-188	Microglia	Abca1
4.6684e-192	-0.61235	0.004	0.097	1.44968e-187	Microglia	Serpinh1
6.33953e-192	0.789976	0.271	0.081	1.96861e-187	Microglia	Ankrd44
6.96255e-192	0.656236	0.208	0.048	2.16208e-187	Microglia	Bcl2a1b
7.97135e-192	-0.854059	0.004	0.1	2.47534e-187	Microglia	Cdh5
3.48673e-191	-0.638662	0.002	0.09	1.08273e-186	Microglia	Pcdh9
4.66395e-191	-0.987137	0.077	0.236	1.4483e-186	Microglia	Afdn
7.14746e-191	0.498144	0.305	0.104	2.2195e-186	Microglia	Rapgef5
1.24202e-190	-0.740226	0.073	0.212	3.85684e-186	Microglia	Aldh2
1.87645e-190	0.588479	0.341	0.13	5.82693e-186	Microglia	Coro1a
2.02776e-190	-0.806891	0.003	0.093	6.2968e-186	Microglia	Trim9
4.23348e-190	-0.821486	0.002	0.094	1.31462e-185	Microglia	Tek
5.56702e-190	-0.791333	0.004	0.101	1.72873e-185	Microglia	Bcam
1.01176e-189	-0.68488	0.004	0.094	3.14181e-185	Microglia	Cd59a
1.23788e-189	-0.821095	0.007	0.108	3.84398e-185	Microglia	Sorbs1
1.70786e-189	-1.02532	0.015	0.128	5.30341e-185	Microglia	Kdr
2.85818e-189	-0.593233	0.003	0.093	8.87549e-185	Microglia	Cdh2
4.15548e-189	-0.707342	0.003	0.091	1.2904e-184	Microglia	Dmd
1.54079e-188	0.68528	0.176	0.032	4.7846e-184	Microglia	Plcl2
3.04977e-188	-0.891833	0.004	0.1	9.47045e-184	Microglia	Heg1
3.40023e-188	0.695464	0.274	0.084	1.05587e-183	Microglia	Pip4k2a
4.30962e-188	-0.887899	0.004	0.102	1.33827e-183	Microglia	AU021092
6.84973e-188	0.75959	0.213	0.052	2.12705e-183	Microglia	Nfam1
8.77846e-188	-0.934734	0.002	0.096	2.72597e-183	Microglia	Sema3c
2.91946e-187	0.719142	0.28	0.088	9.06581e-183	Microglia	Fchsd2
3.30064e-187	-0.958029	0.003	0.098	1.02495e-182	Microglia	Slc22a8
4.13432e-187	-0.696661	0.005	0.099	1.28383e-182	Microglia	Ddah1
1.35323e-186	0.682647	0.357	0.138	4.20218e-182	Microglia	Plgrkt
3.47971e-186	-0.883505	0.002	0.092	1.08056e-181	Microglia	Rasip1
7.32457e-186	-0.859919	0.03	0.155	2.2745e-181	Microglia	Myo6
1.23886e-185	0.673277	0.216	0.052	3.84702e-181	Microglia	Sft2d1
1.40863e-185	0.593587	0.12	0.009	4.37423e-181	Microglia	Capn3
1.53691e-185	0.703823	0.209	0.049	4.77257e-181	Microglia	Lcp2
2.58315e-185	0.660229	0.155	0.023	8.02144e-181	Microglia	Slc11a1
8.27349e-185	-0.776612	0.006	0.101	2.56917e-180	Microglia	Gabrb1
1.28266e-184	-1.01487	0.026	0.141	3.98304e-180	Microglia	Cryab
1.43471e-184	-0.904619	0.003	0.096	4.45519e-180	Microglia	Prom1
6.06447e-184	-0.706759	0.004	0.096	1.8832e-179	Microglia	Rflnb
7.75307e-184	0.521559	0.168	0.031	2.40756e-179	Microglia	Xlr
2.65828e-183	-0.759028	0.003	0.092	8.25475e-179	Microglia	Cd93
2.44964e-182	-0.761797	0.003	0.089	7.60688e-178	Microglia	Elovl7
3.66026e-182	-0.666859	0.009	0.106	1.13662e-177	Microglia	Tlcd1
6.95183e-182	-0.995828	0.016	0.122	2.15875e-177	Microglia	Timp4
8.90147e-182	-0.766372	0.004	0.094	2.76417e-177	Microglia	Mpzl1
2.59795e-181	-0.802446	0.133	0.251	8.06741e-177	Microglia	Tuba1a
4.27769e-180	0.644196	0.12	0.01	1.32835e-175	Microglia	Gm40841
4.30041e-180	-0.828757	0.003	0.094	1.33541e-175	Microglia	Paqr5
1.48591e-179	0.652437	0.284	0.094	4.61421e-175	Microglia	Crlf2
1.84178e-179	0.675134	0.281	0.091	5.71927e-175	Microglia	Sdf2l1
2.75528e-179	0.498242	0.114	0.01	8.55597e-175	Microglia	Spint1
4.83761e-179	-0.672998	0.006	0.096	1.50222e-174	Microglia	Sox9
2.37079e-178	-1.08801	0.005	0.103	7.36203e-174	Microglia	Vwf
3.27996e-178	0.612964	0.224	0.06	1.01852e-173	Microglia	Cmtm6
5.26865e-178	-0.698734	0.001	0.082	1.63607e-173	Microglia	Rorb
6.81912e-178	0.770617	0.205	0.049	2.11754e-173	Microglia	Prkcd
1.18596e-177	0.639729	0.192	0.043	3.68277e-173	Microglia	Zeb2os
2.15324e-177	-0.595116	0.003	0.088	6.68645e-173	Microglia	Npdc1
2.38871e-177	-0.837492	0.003	0.092	7.41766e-173	Microglia	Grrp1
3.07771e-177	0.745196	0.183	0.039	9.55723e-173	Microglia	Myo1f
4.55295e-177	-0.887337	0.002	0.089	1.41383e-172	Microglia	Cyyr1
7.69015e-177	0.58315	0.141	0.02	2.38802e-172	Microglia	Cryba4
1.40445e-176	0.646239	0.252	0.075	4.36125e-172	Microglia	Skil
2.12192e-176	0.347335	0.922	0.881	6.5892e-172	Microglia	Fth1
3.0868e-176	-1.11208	0.021	0.127	9.58543e-172	Microglia	Nnat
4.4701e-176	-0.86791	0.004	0.098	1.3881e-171	Microglia	Degs2
1.40014e-175	0.62925	0.244	0.072	4.34786e-171	Microglia	Retreg1
4.1162e-175	0.557642	0.581	0.332	1.2782e-170	Microglia	AC149090.1
4.87977e-175	0.588089	0.168	0.033	1.51531e-170	Microglia	Slamf9
5.55005e-175	0.369007	0.24	0.075	1.72346e-170	Microglia	Ccl6
1.38791e-174	0.526039	0.677	0.419	4.30989e-170	Microglia	Rplp1
1.98052e-174	-0.90728	0.018	0.129	6.15012e-170	Microglia	Cp
3.34525e-173	-0.736081	0.008	0.103	1.0388e-168	Microglia	Syne2
1.12492e-172	-0.623843	0.114	0.235	3.4932e-168	Microglia	H2afv
2.07706e-172	-0.693612	0.011	0.107	6.4499e-168	Microglia	Ednrb
5.10718e-172	-0.664025	0.003	0.084	1.58593e-167	Microglia	Arhgef26
8.8283e-172	0.575706	0.176	0.037	2.74145e-167	Microglia	Lat2
1.51907e-171	-1.01954	0.025	0.144	4.71717e-167	Microglia	Arhgap29
2.11095e-171	-1.88385	0.036	0.151	6.55514e-167	Microglia	Mgp
4.20656e-171	-0.621403	0.013	0.112	1.30626e-166	Microglia	Pcsk1n
6.07894e-171	-0.700742	0.008	0.099	1.88769e-166	Microglia	Lrrc8c
1.04419e-170	0.672339	0.519	0.268	3.24253e-166	Microglia	Calr
1.67515e-170	0.632052	0.196	0.047	5.20184e-166	Microglia	Usp2
3.98859e-170	-0.595063	0.005	0.091	1.23858e-165	Microglia	Ccnd2
6.86843e-170	0.658524	0.209	0.054	2.13285e-165	Microglia	Acp2
7.11765e-170	0.64693	0.44	0.202	2.21024e-165	Microglia	Lamp2
8.91913e-170	-0.816043	0.058	0.185	2.76966e-165	Microglia	Osbpl1a
1.18412e-169	-0.607707	0.063	0.184	3.67706e-165	Microglia	Psip1
1.29881e-169	-1.08998	0.087	0.211	4.0332e-165	Microglia	Eng
1.89529e-169	0.633459	0.236	0.068	5.88545e-165	Microglia	Gusb
3.12073e-169	-0.763966	0.004	0.09	9.69079e-165	Microglia	Slc38a3
3.46086e-169	-0.664607	0.003	0.087	1.0747e-164	Microglia	Cd200
3.75674e-169	0.610438	0.184	0.041	1.16658e-164	Microglia	Gtf2h2
5.25855e-169	-0.850873	0.014	0.113	1.63294e-164	Microglia	Aqp4
1.3629e-168	-0.784564	0.013	0.112	4.23221e-164	Microglia	Myo10
2.72516e-168	-1.62374	0.061	0.179	8.46244e-164	Microglia	Fabp7
9.88339e-168	0.667135	0.283	0.097	3.06909e-163	Microglia	Ogfrl1
1.47509e-167	0.713014	0.159	0.028	4.58059e-163	Microglia	Col27a1
2.00265e-167	-0.744817	0.003	0.088	6.21882e-163	Microglia	Lsr
3.26777e-167	-0.738714	0.002	0.079	1.01474e-162	Microglia	Fam13c
6.68726e-167	0.691384	0.222	0.062	2.07659e-162	Microglia	Snx20
8.14168e-167	0.718676	0.36	0.149	2.52824e-162	Microglia	Celf2
2.05624e-166	-0.656233	0.002	0.081	6.38524e-162	Microglia	Col4a2
4.6504e-166	-0.427283	0.316	0.384	1.44409e-161	Microglia	Cox6c
8.21118e-166	-0.518158	0.217	0.325	2.54982e-161	Microglia	Ndufb11
9.95432e-166	0.547939	0.171	0.036	3.09112e-161	Microglia	Ctc1
1.26884e-165	-0.682509	0.18	0.31	3.94012e-161	Microglia	Aplp2
1.29423e-165	0.578419	0.219	0.062	4.01897e-161	Microglia	Cxxc5
1.41937e-165	-0.5543	0.208	0.317	4.40756e-161	Microglia	Aes
1.51637e-165	-0.420107	0.366	0.406	4.70877e-161	Microglia	H3f3a
1.59391e-165	0.695265	0.277	0.094	4.94957e-161	Microglia	Specc1
2.00007e-165	-0.314613	0.681	0.686	6.21082e-161	Microglia	Ubb
2.26645e-165	0.62295	0.144	0.023	7.03802e-161	Microglia	Soga1
6.14385e-165	-1.44054	0.05	0.168	1.90785e-160	Microglia	Apod
8.2423e-165	0.632397	0.152	0.027	2.55948e-160	Microglia	Rasal3
8.2748e-165	-0.694295	0.022	0.13	2.56957e-160	Microglia	Pik3ip1
1.16936e-164	0.724136	0.175	0.037	3.63123e-160	Microglia	Maml3
3.5519e-164	0.560064	0.24	0.073	1.10297e-159	Microglia	Ski
5.91804e-164	-0.649759	0.007	0.093	1.83773e-159	Microglia	Slc7a10
9.99473e-164	-0.663708	0.007	0.092	3.10366e-159	Microglia	Fjx1
2.94343e-163	0.596157	0.234	0.07	9.14024e-159	Microglia	Plod3
4.99986e-163	0.662918	0.233	0.07	1.55261e-158	Microglia	Ptpn6
1.42001e-162	0.690293	0.192	0.047	4.40956e-158	Microglia	Tns3
1.65295e-162	0.699357	0.186	0.043	5.13292e-158	Microglia	Arl10
2.07256e-162	0.486061	0.115	0.012	6.43591e-158	Microglia	Adora3
3.89176e-162	-0.716405	0.003	0.085	1.20851e-157	Microglia	Aqp11
7.06929e-162	-0.642568	0.025	0.126	2.19523e-157	Microglia	Metrn
1.13746e-161	-0.800388	0.026	0.135	3.53216e-157	Microglia	Clic4
1.60678e-161	-1.19597	0.019	0.129	4.98955e-157	Microglia	Slc7a1
1.62578e-161	-0.543418	0.321	0.393	5.04855e-157	Microglia	2007-09-01
2.38166e-161	0.592399	0.333	0.13	7.39576e-157	Microglia	Pmp22
2.46323e-161	-0.829456	0.002	0.08	7.64908e-157	Microglia	Hrct1
1.30687e-160	-0.462271	0.285	0.356	4.05822e-156	Microglia	Sem1
2.15647e-160	-0.600677	0.003	0.08	6.69648e-156	Microglia	Cuedc1
7.97392e-160	-0.768807	0.002	0.078	2.47614e-155	Microglia	Pdzd2
1.48584e-159	-0.490883	0.261	0.35	4.61397e-155	Microglia	Smdt1
1.62529e-159	0.612607	0.145	0.025	5.047e-155	Microglia	Pik3cg
3.48789e-159	0.613302	0.236	0.073	1.08309e-154	Microglia	Commd8
4.55801e-159	-0.743088	0.002	0.078	1.4154e-154	Microglia	Lims2
7.48863e-159	-0.759122	0.01	0.1	2.32544e-154	Microglia	Agt
1.41093e-158	-0.506804	0.006	0.09	4.38135e-154	Microglia	Scrg1
1.62384e-158	0.590409	0.264	0.089	5.04251e-154	Microglia	Cebpb
2.67569e-158	0.613164	0.21	0.058	8.30881e-154	Microglia	Dnase2a
5.29208e-158	-0.602141	0.007	0.091	1.64335e-153	Microglia	Asap2
5.49336e-158	0.584203	0.157	0.031	1.70585e-153	Microglia	Cd300a
8.30424e-158	0.602559	0.192	0.049	2.57872e-153	Microglia	Evl
1.81046e-157	-0.52367	0.004	0.082	5.62203e-153	Microglia	Hdgfl3
2.60223e-157	-0.564166	0.003	0.078	8.08069e-153	Microglia	Map2
6.54437e-157	-0.539918	0.168	0.276	2.03222e-152	Microglia	1810037I17Rik
2.56748e-156	-0.422687	0.341	0.42	7.9728e-152	Microglia	Ndufa13
5.09155e-156	0.618906	0.125	0.017	1.58108e-151	Microglia	Frrs1
5.75062e-156	-0.949417	0.072	0.175	1.78574e-151	Microglia	Stmn1
6.10681e-156	0.656558	0.195	0.05	1.89635e-151	Microglia	Rcbtb2
6.12186e-156	0.672731	0.208	0.057	1.90102e-151	Microglia	Hps3
7.04326e-156	-0.781787	0.003	0.082	2.18714e-151	Microglia	Hdac7
9.93549e-156	-0.566777	0.004	0.081	3.08527e-151	Microglia	Gjb6
1.55771e-155	0.59759	0.315	0.121	4.83717e-151	Microglia	Limd2
1.75963e-155	-0.613483	0.004	0.083	5.46418e-151	Microglia	Rasgrp2
3.66721e-155	0.688274	0.178	0.043	1.13878e-150	Microglia	Btk
4.58166e-155	-0.514248	0.002	0.075	1.42274e-150	Microglia	Kank1
5.04473e-155	-0.432039	0.568	0.563	1.56654e-150	Microglia	Ptma
5.58688e-155	-0.479729	0.279	0.369	1.73489e-150	Microglia	Ndufa7
9.63723e-155	0.48301	0.21	0.066	2.99265e-150	Microglia	Stab1
8.37926e-154	0.668574	0.22	0.065	2.60201e-149	Microglia	Rel
1.2139e-153	0.465306	0.117	0.015	3.76953e-149	Microglia	Fam167b
2.99954e-153	-0.510332	0.002	0.073	9.31448e-149	Microglia	Srgap1
3.53392e-153	-0.672783	0.005	0.084	1.09739e-148	Microglia	Pllp
4.15e-153	-0.630287	0.004	0.081	1.2887e-148	Microglia	Cit
4.78886e-153	-0.769278	0.003	0.082	1.48708e-148	Microglia	Sox17
2.35733e-152	-0.623874	0.213	0.318	7.32023e-148	Microglia	Ifi27
2.5036e-152	0.536668	0.242	0.078	7.77444e-148	Microglia	Fez2
3.93955e-152	-0.649737	0.004	0.08	1.22335e-147	Microglia	Stox2
4.45913e-152	-0.785607	0.001	0.075	1.38469e-147	Microglia	St6galnac3
9.37985e-152	0.666921	0.17	0.038	2.91273e-147	Microglia	Pld1
1.54028e-151	-0.891469	0.005	0.083	4.78305e-147	Microglia	Stmn2
2.6112e-151	-0.73747	0.003	0.081	8.10855e-147	Microglia	Clic5
2.85913e-151	-0.831064	0.01	0.094	8.87847e-147	Microglia	Hes5
3.50226e-151	0.591684	0.142	0.026	1.08756e-146	Microglia	Vav1
4.34889e-151	-0.637617	0.06	0.169	1.35046e-146	Microglia	Gstm5
6.62969e-151	-0.441139	0.188	0.224	2.05872e-146	Microglia	Tspan3
9.85501e-151	0.635794	0.134	0.022	3.06027e-146	Microglia	I830077J02Rik
1.0337e-150	-3.20929	0.084	0.221	3.20996e-146	Microglia	S100a9
2.60833e-150	-0.643704	0.015	0.109	8.09965e-146	Microglia	Vcl
6.80277e-150	0.625519	0.25	0.084	2.11246e-145	Microglia	Zfp652
1.25255e-149	0.606475	0.196	0.052	3.88953e-145	Microglia	Lrba
3.0035e-149	-0.474667	0.002	0.071	9.32678e-145	Microglia	Paqr6
3.37854e-149	-0.629099	0.004	0.081	1.04914e-144	Microglia	Plat
8.63167e-149	-0.562824	0.282	0.326	2.68039e-144	Microglia	Glul
1.23744e-148	-0.413661	0.333	0.399	3.84262e-144	Microglia	Atp5l
1.25318e-148	0.597895	0.22	0.068	3.89151e-144	Microglia	Hcls1
1.96126e-148	-1.95105	0.114	0.276	6.09031e-144	Microglia	Hbb-bs
2.39437e-148	0.584918	0.152	0.031	7.43523e-144	Microglia	Zfp90
2.69914e-148	-0.868545	0.003	0.084	8.38165e-144	Microglia	Ushbp1
3.38644e-148	-0.679024	0.004	0.08	1.05159e-143	Microglia	Palm
5.66286e-148	0.648695	0.192	0.052	1.75849e-143	Microglia	Cerk
9.3723e-148	-0.669048	0.004	0.077	2.91038e-143	Microglia	Ttll7
1.56333e-147	-0.5366	0.002	0.071	4.85462e-143	Microglia	Npas3
1.88248e-147	0.609914	0.278	0.102	5.84568e-143	Microglia	Ppt1
3.57227e-147	-0.573441	0.128	0.229	1.1093e-142	Microglia	Txn1
3.60869e-147	-0.976653	0.067	0.192	1.12061e-142	Microglia	Isg15
5.34527e-147	0.577892	0.12	0.016	1.65987e-142	Microglia	Sall3
2.7572e-146	0.285957	0.239	0.088	8.56193e-142	Microglia	Ighm
4.46973e-146	0.557154	0.152	0.032	1.38799e-141	Microglia	Irf5
4.55495e-146	-0.57949	0.004	0.077	1.41445e-141	Microglia	Gucy1a1
5.36648e-146	-0.543577	0.005	0.079	1.66645e-141	Microglia	Cadm2
1.01924e-145	-0.875889	0.054	0.167	3.16503e-141	Microglia	Col4a3bp
3.96295e-145	0.562345	0.279	0.103	1.23062e-140	Microglia	Syngr2
4.91343e-145	0.526188	0.145	0.029	1.52577e-140	Microglia	Pon3
5.99011e-145	-0.531922	0.01	0.093	1.86011e-140	Microglia	Tst
1.03418e-144	0.545944	0.22	0.068	3.21144e-140	Microglia	Tpst2
1.18149e-144	-0.533977	0.002	0.07	3.66889e-140	Microglia	Ptprd
3.6476e-144	0.593654	0.518	0.278	1.13269e-139	Microglia	Clta
4.05289e-144	-0.707182	0.001	0.07	1.25854e-139	Microglia	Rassf9
5.33005e-144	-0.599822	0.008	0.088	1.65514e-139	Microglia	Slc6a1
6.10735e-144	0.512441	0.194	0.053	1.89652e-139	Microglia	Dusp6
7.85378e-144	-0.787828	0.011	0.095	2.43883e-139	Microglia	Slc6a11
1.31038e-143	-0.533829	0.004	0.078	4.06912e-139	Microglia	Tril
1.49862e-143	0.643962	0.169	0.041	4.65367e-139	Microglia	Gmip
1.56412e-143	-0.557371	0.007	0.085	4.85707e-139	Microglia	Sfxn5
1.7216e-143	-0.934523	0.038	0.148	5.34608e-139	Microglia	Acvrl1
1.81928e-143	-0.605178	0.003	0.074	5.64941e-139	Microglia	Gria1
2.30523e-143	-0.71496	0.006	0.085	7.15844e-139	Microglia	Maoa
1.05128e-142	-0.588601	0.01	0.09	3.26453e-138	Microglia	Sema6d
1.50998e-142	-0.519078	0.286	0.341	4.68896e-138	Microglia	Myl12b
1.58658e-142	-0.510034	0.002	0.069	4.92679e-138	Microglia	Plce1
2.28996e-142	-0.633251	0.005	0.079	7.11101e-138	Microglia	Rbp1
2.86634e-142	-0.650564	0.008	0.087	8.90084e-138	Microglia	Plec
9.54684e-142	-0.62577	0.003	0.073	2.96458e-137	Microglia	Tnfrsf19
2.32058e-141	0.548768	0.146	0.031	7.2061e-137	Microglia	Tifab
2.56022e-141	0.594131	0.239	0.081	7.95024e-137	Microglia	Rap1gds1
2.80641e-141	-0.737003	0.003	0.076	8.71475e-137	Microglia	Sema7a
4.30586e-141	-0.564133	0.001	0.066	1.3371e-136	Microglia	Gnb4
4.54348e-141	-0.618611	0.004	0.076	1.41089e-136	Microglia	Prss23
8.07298e-141	-0.587885	0.009	0.087	2.5069e-136	Microglia	Btbd17
1.07507e-140	-0.78296	0.003	0.076	3.33841e-136	Microglia	Ndnf
1.17269e-140	-0.685235	0.018	0.108	3.64157e-136	Microglia	Ptch1
1.27778e-140	-0.426883	0.006	0.08	3.96788e-136	Microglia	Lysmd2
3.07538e-140	0.311372	0.189	0.067	9.54999e-136	Microglia	H2-DMb1
6.17495e-140	-0.643053	0.06	0.159	1.91751e-135	Microglia	Syt11
6.3272e-140	-0.58022	0.049	0.154	1.96479e-135	Microglia	Smpdl3a
7.17739e-140	0.471362	0.154	0.035	2.2288e-135	Microglia	Fam91a1
7.2385e-140	-0.66603	0.004	0.074	2.24777e-135	Microglia	Itih3
7.41623e-140	0.539458	0.112	0.015	2.30296e-135	Microglia	Fam46c
7.92818e-140	-0.484305	0.004	0.075	2.46194e-135	Microglia	Gpld1
9.92554e-140	-0.92548	0.107	0.226	3.08218e-135	Microglia	Slc39a10
9.64249e-139	0.583007	0.189	0.054	2.99428e-134	Microglia	Acer3
1.35386e-138	-0.557502	0.004	0.074	4.20413e-134	Microglia	Gjc3
1.64163e-138	0.609092	0.132	0.024	5.09776e-134	Microglia	Il21r
2.32605e-138	0.527838	0.104	0.012	7.22309e-134	Microglia	Mlxipl
2.8598e-138	0.414019	0.304	0.124	8.88054e-134	Microglia	Tgfbr2
7.16788e-138	-0.413471	0.293	0.348	2.22584e-133	Microglia	Hint1
7.20225e-138	-0.508949	0.185	0.276	2.23652e-133	Microglia	Ndufa11
8.13995e-138	0.405779	0.357	0.16	2.5277e-133	Microglia	Rhob
8.62074e-138	0.587801	0.274	0.103	2.677e-133	Microglia	Cebpg
1.07618e-137	-0.817828	0.078	0.203	3.34185e-133	Microglia	Mast4
2.74652e-137	0.457034	0.098	0.011	8.52878e-133	Microglia	Upk1b
6.09071e-137	-0.67794	0.003	0.075	1.89135e-132	Microglia	Tinagl1
8.6127e-137	0.582019	0.183	0.051	2.6745e-132	Microglia	Sgpl1
1.12366e-136	-0.914464	0.006	0.084	3.4893e-132	Microglia	Edn1
1.25593e-136	-0.622171	0.004	0.075	3.90004e-132	Microglia	Mfsd2a
1.41156e-136	-0.687169	0.023	0.113	4.3833e-132	Microglia	Tspan5
1.705e-136	0.479224	0.264	0.097	5.29455e-132	Microglia	Tcn2
5.12651e-136	0.604913	0.18	0.049	1.59193e-131	Microglia	Tubgcp5
8.84705e-136	0.636455	0.328	0.14	2.74728e-131	Microglia	Cebpz
1.48097e-135	-0.416889	0.27	0.343	4.59885e-131	Microglia	Atp5d
1.57884e-135	-0.689194	0.003	0.074	4.90277e-131	Microglia	Uaca
1.6944e-135	-0.642943	0.002	0.069	5.26162e-131	Microglia	Mcc
2.11276e-135	-0.544313	0.001	0.062	6.56076e-131	Microglia	Synm
2.74504e-135	-0.560463	0.005	0.075	8.52418e-131	Microglia	Acsl6
9.22363e-135	-0.529997	0.05	0.152	2.86421e-130	Microglia	Pla2g16
1.52167e-134	-0.680199	0.006	0.081	4.72526e-130	Microglia	Rgs12
2.00938e-134	-0.539184	0.024	0.114	6.23973e-130	Microglia	Pmm1
2.82043e-134	-3.15697	0.078	0.196	8.75829e-130	Microglia	S100a8
3.18618e-134	0.504961	0.665	0.432	9.89406e-130	Microglia	Rps29
3.40412e-134	-0.481055	0.005	0.075	1.05708e-129	Microglia	Fam171b
8.87016e-134	-0.40991	0.258	0.328	2.75445e-129	Microglia	Uqcr10
1.1852e-133	-0.505626	0.288	0.329	3.68041e-129	Microglia	Tspo
1.27774e-133	-0.538572	0.002	0.064	3.96777e-129	Microglia	Pcdh7
1.48364e-133	0.577563	0.133	0.026	4.60716e-129	Microglia	Ly9
2.29669e-133	0.670774	0.137	0.027	7.1319e-129	Microglia	Rasa4
4.90413e-133	0.508964	0.328	0.143	1.52288e-128	Microglia	Herc2
1.84426e-132	0.323653	0.243	0.091	5.72697e-128	Microglia	Rasgrp3
3.47556e-132	-0.705915	0.001	0.066	1.07927e-127	Microglia	Tbx3
5.11199e-132	0.53653	0.296	0.121	1.58743e-127	Microglia	Dip2b
5.79206e-132	-0.438964	0.003	0.067	1.79861e-127	Microglia	Spon1
1.06865e-131	-0.409706	0.003	0.066	3.31847e-127	Microglia	Soga3
1.32894e-131	-0.272157	0.645	0.643	4.12676e-127	Microglia	Eif1
3.326e-131	0.49613	0.172	0.049	1.03282e-126	Microglia	Ms4a6d
6.12385e-131	-0.512773	0.006	0.076	1.90164e-126	Microglia	Nedd9
7.1746e-131	0.590829	0.211	0.068	2.22793e-126	Microglia	Cflar
8.04096e-131	0.661095	0.309	0.131	2.49696e-126	Microglia	Crlf3
9.97922e-131	-0.481885	0.005	0.073	3.09885e-126	Microglia	Acsbg1
1.1123e-130	-0.455936	0.22	0.303	3.45402e-126	Microglia	Ndufs5
1.44426e-130	0.542993	0.19	0.06	4.48487e-126	Microglia	Rassf4
1.47339e-130	-0.608068	0.044	0.144	4.57531e-126	Microglia	Cbx5
1.58523e-130	-0.716085	0.029	0.121	4.92261e-126	Microglia	Mfge8
2.15053e-130	0.596463	0.261	0.098	6.67804e-126	Microglia	Lpin2
2.51311e-130	-0.428457	0.002	0.063	7.80397e-126	Microglia	Sox8
5.0471e-130	0.537616	0.128	0.024	1.56728e-125	Microglia	Il10ra
9.98222e-130	0.333192	0.557	0.313	3.09978e-125	Microglia	Rpl12
1.01912e-129	0.536377	0.257	0.097	3.16466e-125	Microglia	Rcsd1
1.31688e-129	-0.938849	0.057	0.177	4.08931e-125	Microglia	Fry
1.55174e-129	0.740372	0.184	0.054	4.81862e-125	Microglia	Gm26740
1.85571e-129	0.408858	0.323	0.145	5.76255e-125	Microglia	Dock4
2.36448e-129	0.530582	0.205	0.066	7.34242e-125	Microglia	Atp6v1c1
3.62918e-129	0.433178	0.096	0.011	1.12697e-124	Microglia	Garnl3
4.15391e-129	0.521225	0.097	0.011	1.28991e-124	Microglia	Arhgap22
4.40245e-129	-0.619448	0.012	0.093	1.36709e-124	Microglia	Gpd2
9.64328e-129	-0.317947	0.497	0.52	2.99453e-124	Microglia	Cox4i1
1.05582e-128	-0.548023	0.002	0.065	3.27865e-124	Microglia	Cobll1
1.26815e-128	-0.485466	0.181	0.269	3.93798e-124	Microglia	Atp5g3
1.31624e-128	0.635381	0.233	0.082	4.08731e-124	Microglia	Senp2
2.5004e-128	-0.410894	0.26	0.335	7.76449e-124	Microglia	Ndufb9
4.14636e-128	0.568191	0.198	0.062	1.28757e-123	Microglia	Usp12
4.48878e-128	-0.397525	0.003	0.065	1.3939e-123	Microglia	Cyp2j9
4.70722e-128	0.581843	0.561	0.324	1.46173e-123	Microglia	Tsc22d4
5.16656e-128	0.554154	0.466	0.242	1.60437e-123	Microglia	Ssr4
9.31245e-128	-0.588769	0.003	0.069	2.8918e-123	Microglia	Tgfb2
1.08374e-127	-0.403139	0.004	0.068	3.36534e-123	Microglia	Tspyl4
1.89836e-127	-0.486375	0.003	0.065	5.89496e-123	Microglia	Fam184a
2.83776e-127	0.670933	0.188	0.057	8.81209e-123	Microglia	Arhgap30
3.05366e-127	-0.714905	0.008	0.086	9.48254e-123	Microglia	Agrn
4.02998e-127	0.671047	0.172	0.047	1.25143e-122	Microglia	Neurl3
5.02283e-127	0.51931	0.084	0.006	1.55974e-122	Microglia	Gm32849
1.08768e-126	-0.503078	0.002	0.064	3.37757e-122	Microglia	Fmo1
1.12191e-126	0.582093	0.134	0.028	3.48386e-122	Microglia	Arhgap25
2.10696e-126	-0.720771	0.047	0.145	6.54274e-122	Microglia	Msi2
4.24485e-126	-0.719528	0.033	0.132	1.31815e-121	Microglia	Arap2
5.58231e-126	-0.748305	0.04	0.14	1.73348e-121	Microglia	Fnbp1l
6.47473e-126	-0.736009	0.055	0.164	2.0106e-121	Microglia	Rbms1
1.13132e-125	0.509882	0.141	0.033	3.51309e-121	Microglia	Tnfrsf13b
1.19383e-125	-0.487762	0.004	0.069	3.70721e-121	Microglia	Fut9
1.24107e-125	-1.04742	0.017	0.098	3.85391e-121	Microglia	Enpp2
1.27349e-125	0.465169	0.669	0.432	3.95458e-121	Microglia	Lamp1
2.28777e-125	-0.50429	0.002	0.062	7.10421e-121	Microglia	Lgi1
2.63432e-125	0.462564	0.131	0.028	8.18036e-121	Microglia	Adgre1
6.68976e-125	0.669336	0.133	0.027	2.07737e-120	Microglia	Adcy7
1.19056e-124	-0.508124	0.002	0.062	3.69704e-120	Microglia	Adgrl3
1.32844e-124	-0.59456	0.016	0.097	4.1252e-120	Microglia	Arl2bp
1.45318e-124	0.559547	0.276	0.11	4.51257e-120	Microglia	Mlec
2.51538e-124	-0.530537	0.002	0.061	7.81101e-120	Microglia	Plscr4
5.69904e-124	0.551752	0.156	0.041	1.76972e-119	Microglia	Clec4a3
2.16052e-123	-0.379078	0.319	0.368	6.70906e-119	Microglia	Atp5h
2.94971e-123	0.529599	0.183	0.056	9.15972e-119	Microglia	Cd48
6.87268e-123	0.591395	0.294	0.125	2.13417e-118	Microglia	Pwwp2a
1.50179e-122	-0.404045	0.002	0.06	4.6635e-118	Microglia	Pcdh10
1.87564e-122	-0.546699	0.001	0.057	5.82441e-118	Microglia	Sema6a
3.26388e-122	-0.706766	0.002	0.064	1.01353e-117	Microglia	Mecom
4.06618e-122	-0.680495	0.002	0.065	1.26267e-117	Microglia	Tie1
4.43565e-122	0.603936	0.113	0.019	1.3774e-117	Microglia	Slamf6
6.01818e-122	0.541778	0.357	0.164	1.86883e-117	Microglia	Rnf13
1.45554e-121	-0.554839	0.003	0.064	4.5199e-117	Microglia	Clmn
2.28983e-121	-0.553492	0.007	0.074	7.11061e-117	Microglia	Id4
2.3071e-121	0.607689	0.253	0.098	7.16425e-117	Microglia	Prex1
2.50095e-121	-0.576394	0.003	0.063	7.76619e-117	Microglia	Nr2f2
2.99496e-121	-0.392556	0.001	0.056	9.30025e-117	Microglia	Pou3f2
4.09813e-121	0.480612	0.109	0.019	1.27259e-116	Microglia	Sowahc
4.22831e-121	-0.649171	0.02	0.104	1.31302e-116	Microglia	4930402H24Rik
7.33055e-121	0.616476	0.216	0.075	2.27635e-116	Microglia	Ppp1r9a
7.45975e-121	-0.511553	0.042	0.13	2.31648e-116	Microglia	Sdc4
8.48298e-121	-1.06647	0.108	0.252	2.63422e-116	Microglia	Prl
9.46033e-121	0.526316	0.259	0.102	2.93772e-116	Microglia	Naa35
1.02596e-120	-0.600117	0.002	0.059	3.18591e-116	Microglia	Grid2
1.17539e-120	0.667794	0.135	0.029	3.64994e-116	Microglia	Slc8a1
2.25878e-120	0.550302	0.142	0.033	7.0142e-116	Microglia	Arhgap39
3.96405e-120	-0.490742	0.185	0.257	1.23096e-115	Microglia	Prdx2
4.50908e-120	-0.443789	0.002	0.058	1.40021e-115	Microglia	Adgra1
6.82109e-120	-0.418668	0.194	0.277	2.11815e-115	Microglia	Atp5o.1
7.74088e-120	-0.650581	0.001	0.06	2.40377e-115	Microglia	Fgd5
8.11443e-120	-0.564101	0.001	0.057	2.51977e-115	Microglia	Dennd5b
8.72107e-120	-0.822544	0.002	0.061	2.70815e-115	Microglia	Pdgfrb
1.54833e-119	0.418807	0.682	0.465	4.80802e-115	Microglia	B2m
2.61109e-119	-0.647727	0.013	0.087	8.10822e-115	Microglia	Ece1
3.70449e-119	0.391969	0.754	0.546	1.15035e-114	Microglia	Eef1a1
5.33073e-119	0.557027	0.193	0.064	1.65535e-114	Microglia	Was
7.03742e-119	-0.684176	0.12	0.177	2.18533e-114	Microglia	Ank2
8.62633e-119	-0.774177	0.02	0.101	2.67873e-114	Microglia	Abhd2
9.69305e-119	-0.794918	0.078	0.188	3.00998e-114	Microglia	Luzp1
9.76069e-119	-0.569816	0.015	0.091	3.03099e-114	Microglia	Pls3
1.48415e-118	0.438442	0.481	0.265	4.60873e-114	Microglia	Wasf2
1.69147e-118	-0.340323	0.003	0.061	5.25251e-114	Microglia	Abat
3.26986e-118	-0.638677	0.003	0.063	1.01539e-113	Microglia	Gjc1
5.2282e-118	0.470898	0.114	0.02	1.62351e-113	Microglia	Nuak1
5.5787e-118	-0.621671	0.002	0.06	1.73235e-113	Microglia	Nos3
5.79669e-118	-0.741007	0.178	0.243	1.80005e-113	Microglia	Tspan13
6.1075e-118	0.641214	0.14	0.034	1.89656e-113	Microglia	Kif21b
8.04009e-118	0.439905	0.167	0.049	2.49669e-113	Microglia	Sgk1
8.3159e-118	-0.781617	0.13	0.185	2.58234e-113	Microglia	AW112010
9.86929e-118	-0.478728	0.045	0.137	3.06471e-113	Microglia	Fmc1
1.05643e-117	-0.699823	0.016	0.092	3.28052e-113	Microglia	Slc16a1
1.05651e-117	-0.249257	0.505	0.502	3.28079e-113	Microglia	Cox8a
1.17169e-117	0.585886	0.235	0.088	3.63844e-113	Microglia	Chd7
2.39604e-117	-0.827049	0.051	0.15	7.44042e-113	Microglia	Sgms1
2.47123e-117	0.481481	0.104	0.016	7.67392e-113	Microglia	Kcnk6
2.78577e-117	-0.280312	0.638	0.64	8.65065e-113	Microglia	Hsp90ab1
2.79744e-117	0.570191	0.153	0.04	8.68689e-113	Microglia	Pdk1
3.99683e-117	-0.497624	0.438	0.447	1.24114e-112	Microglia	Atox1
4.08587e-117	-1.45377	0.061	0.141	1.26879e-112	Microglia	Plp1
7.63511e-117	-0.706803	0.036	0.126	2.37093e-112	Microglia	Epn2
1.00895e-116	-0.392023	0.003	0.062	3.13308e-112	Microglia	Kif21a
1.40578e-116	-0.406489	0.001	0.054	4.36537e-112	Microglia	Cttnbp2
1.74315e-116	-0.447312	0.001	0.055	5.413e-112	Microglia	Kcnn2
1.99704e-116	0.394588	0.081	0.008	6.20142e-112	Microglia	Hspb3
2.14318e-116	0.491811	0.437	0.226	6.65522e-112	Microglia	Tpm3
4.74194e-116	-0.506538	0.001	0.056	1.47252e-111	Microglia	Nhsl1
8.74169e-116	-0.403561	0.003	0.06	2.71456e-111	Microglia	Pou3f3
9.69036e-116	0.519117	0.161	0.045	3.00915e-111	Microglia	Casp8
1.08508e-115	0.468967	0.119	0.025	3.36951e-111	Microglia	Hvcn1
1.4025e-115	0.52461	0.336	0.155	4.35519e-111	Microglia	Orai1
1.46078e-115	-0.634812	0.001	0.058	4.53615e-111	Microglia	Mcf2l
1.9197e-115	0.482635	0.268	0.112	5.96123e-111	Microglia	Arhgap17
4.03382e-115	0.625017	0.152	0.04	1.25262e-110	Microglia	AU020206
2.22244e-114	-0.732897	0.067	0.169	6.90133e-110	Microglia	Golim4
2.26286e-114	-0.486368	0.005	0.068	7.02687e-110	Microglia	Atp1b1
4.64217e-114	0.553182	0.095	0.014	1.44153e-109	Microglia	Trpm2
5.07018e-114	0.39222	0.094	0.014	1.57444e-109	Microglia	Rapsn
5.69679e-114	-0.498195	0.009	0.077	1.76902e-109	Microglia	Lcat
6.81473e-114	-0.382806	0.002	0.057	2.11618e-109	Microglia	Mapk4
8.43168e-114	-0.357199	0.271	0.333	2.61829e-109	Microglia	Cox7a2
9.57056e-114	0.436414	0.193	0.065	2.97194e-109	Microglia	Csnk1e
1.14981e-113	0.479385	0.14	0.035	3.57051e-109	Microglia	Spata13
2.30056e-113	0.518998	0.182	0.058	7.14393e-109	Microglia	Snx18
2.38204e-113	-0.363246	0.001	0.054	7.39694e-109	Microglia	Rfx4
5.31502e-113	-0.373927	0.003	0.06	1.65047e-108	Microglia	Mboat2
1.09296e-112	0.469501	0.072	0.005	3.39397e-108	Microglia	Glrp1
1.20873e-112	-0.487417	0.013	0.083	3.75345e-108	Microglia	Nat8f1
1.40241e-112	-0.442451	0.005	0.065	4.35491e-108	Microglia	Tagln3
1.41156e-112	0.483537	0.183	0.059	4.38331e-108	Microglia	Dhrs3
1.53187e-112	-0.501704	0.001	0.056	4.7569e-108	Microglia	Cavin1
1.991e-112	0.464608	0.13	0.031	6.18266e-108	Microglia	Clec5a
3.2324e-112	0.444516	0.233	0.089	1.00376e-107	Microglia	Tpp1
3.39796e-112	-0.593506	0.003	0.063	1.05517e-107	Microglia	Grasp
3.87679e-112	-0.342906	0.255	0.3	1.20386e-107	Microglia	Sumo2
1.036e-111	0.570388	0.145	0.038	3.21709e-107	Microglia	Traf3ip3
1.19169e-111	-0.259404	0.802	0.783	3.70057e-107	Microglia	mt-Co1
1.95281e-111	-0.485477	0.185	0.247	6.06405e-107	Microglia	Glud1
2.06609e-111	-0.595531	0.002	0.059	6.41584e-107	Microglia	Lrp8
2.12503e-111	-0.535045	0.002	0.055	6.59887e-107	Microglia	Plekhg1
2.62088e-111	-0.505275	0.003	0.061	8.13861e-107	Microglia	Tead1
3.25213e-111	0.487979	0.132	0.033	1.00988e-106	Microglia	Plcg2
4.14031e-111	-0.61893	0.056	0.152	1.28569e-106	Microglia	Id2
1.1046e-110	-0.673864	0.003	0.06	3.4301e-106	Microglia	8430408G22Rik
1.37358e-110	0.377113	0.263	0.116	4.26536e-106	Microglia	Ehd4
1.65885e-110	-0.497181	0.001	0.053	5.15124e-106	Microglia	Afap1l2
2.03629e-110	-0.651711	0.052	0.141	6.3233e-106	Microglia	Rras
3.26087e-110	0.448244	0.211	0.077	1.0126e-105	Microglia	Sipa1
3.37048e-110	-0.355696	0.513	0.494	1.04663e-105	Microglia	Rpl38
4.87747e-110	0.535425	0.138	0.035	1.5146e-105	Microglia	Abcd2
5.108e-110	-0.408471	0.001	0.052	1.58619e-105	Microglia	Cdh10
6.06727e-110	0.487716	0.356	0.171	1.88407e-105	Microglia	Gdi2
8.80137e-110	-0.620761	0.001	0.057	2.73309e-105	Microglia	Fmo2
1.46015e-109	0.516762	0.547	0.318	4.5342e-105	Microglia	Calm2
1.48882e-109	-0.411326	0.003	0.06	4.62322e-105	Microglia	Dbx2
2.15782e-109	-0.77862	0.012	0.084	6.70069e-105	Microglia	Eogt
2.47667e-109	-0.696693	0.017	0.095	7.69081e-105	Microglia	Slc7a11
2.496e-109	0.435196	0.091	0.013	7.75083e-105	Microglia	Slc37a2
5.24829e-109	-0.388056	0.003	0.059	1.62975e-104	Microglia	Bicd1
5.31447e-109	0.494344	0.134	0.034	1.6503e-104	Microglia	Hck
5.77689e-109	-0.413594	0.254	0.33	1.7939e-104	Microglia	Ndufb7
7.65264e-109	0.430937	0.131	0.032	2.37637e-104	Microglia	Aim2
1.01307e-108	0.457312	0.266	0.113	3.14589e-104	Microglia	Itpr2
1.06242e-108	-0.37497	0.003	0.057	3.29913e-104	Microglia	Cyp2j6
1.64352e-108	0.429149	0.201	0.075	5.10362e-104	Microglia	Ccnd1
3.11358e-108	-0.424304	0.002	0.055	9.66861e-104	Microglia	Trpm3
3.41032e-108	0.51155	0.153	0.044	1.05901e-103	Microglia	P2rx7
4.24269e-108	-0.419969	0.001	0.051	1.31748e-103	Microglia	Sox6
4.65191e-108	0.539982	0.341	0.167	1.44456e-103	Microglia	Phf14
4.69633e-108	-0.563614	0.002	0.055	1.45835e-103	Microglia	Tmtc2
6.67991e-108	-0.314544	0.003	0.059	2.07431e-103	Microglia	Emb
7.96143e-108	-0.502534	0.004	0.06	2.47226e-103	Microglia	Etnppl
8.51024e-108	-1.27693	0.02	0.085	2.64268e-103	Microglia	H2-Eb1
1.19187e-107	-0.576632	0.009	0.076	3.70111e-103	Microglia	Phkg1
1.19984e-107	0.593144	0.234	0.092	3.72586e-103	Microglia	Skap2
1.48626e-107	-0.530256	0.007	0.071	4.61527e-103	Microglia	Mxra7
5.06266e-107	-0.551655	0.002	0.056	1.57211e-102	Microglia	Epha4
5.99272e-107	-0.428902	0.005	0.063	1.86092e-102	Microglia	Fbxo2
8.53372e-107	-0.626529	0.006	0.071	2.64998e-102	Microglia	Efr3b
9.53164e-107	-0.593429	0.083	0.163	2.95986e-102	Microglia	Tagln2
1.07226e-106	0.420772	0.098	0.017	3.32969e-102	Microglia	Cebpa
2.4355e-106	-0.479671	0.018	0.091	7.56294e-102	Microglia	Lgals1
3.64256e-106	-0.483472	0.003	0.059	1.13112e-101	Microglia	Fgfr3
5.03643e-106	-0.634062	0.027	0.107	1.56396e-101	Microglia	Emp2
5.32306e-106	-0.403806	0.014	0.083	1.65297e-101	Microglia	Ezr
6.22128e-106	-0.745576	0.026	0.109	1.93189e-101	Microglia	Esyt2
1.13076e-105	0.587852	0.232	0.092	3.51136e-101	Microglia	Diaph2
1.29192e-105	0.185462	0.415	0.243	4.01179e-101	Microglia	Ldhb
1.29234e-105	-0.695728	0.007	0.065	4.0131e-101	Microglia	Igfbp5
1.3881e-105	-0.463744	0.001	0.052	4.31047e-101	Microglia	Pard3
1.74292e-105	-0.435809	0.001	0.051	5.41228e-101	Microglia	Daam2
2.10231e-105	-0.339311	0.005	0.064	6.52831e-101	Microglia	Cadm4
2.37887e-105	-0.572346	0.002	0.058	7.3871e-101	Microglia	St6galnac2
2.56008e-105	-0.554797	0.002	0.054	7.9498e-101	Microglia	Clec14a
3.11308e-105	-0.289963	0.602	0.599	9.66705e-101	Microglia	H3f3b
4.23513e-105	0.525291	0.121	0.028	1.31514e-100	Microglia	Tbc1d9
5.64583e-105	0.511332	0.384	0.203	1.7532e-100	Microglia	Wnk1
6.81212e-105	-0.504904	0.002	0.053	2.11537e-100	Microglia	Alpl
6.96858e-105	-0.464403	0.023	0.1	2.16395e-100	Microglia	Fyn
7.04687e-105	0.576236	0.119	0.026	2.18827e-100	Microglia	Arhgap4
7.08733e-105	-0.331242	0.225	0.274	2.20083e-100	Microglia	Tecr
8.34034e-105	-0.444849	0.005	0.064	2.58993e-100	Microglia	Nim1k
8.94489e-105	-0.703228	0.039	0.115	2.77766e-100	Microglia	Dab2
1.33931e-104	0.5707	0.215	0.081	4.15897e-100	Microglia	Hivep3
1.46476e-104	0.469864	0.1	0.018	4.54853e-100	Microglia	Abcb4
2.26775e-104	-0.366939	0.004	0.059	7.04204e-100	Microglia	Tspan15
2.8947e-104	0.502079	0.264	0.114	8.98892e-100	Microglia	Cd164
4.61993e-104	-0.602193	0.002	0.058	1.43463e-99	Microglia	Foxc1
4.82027e-104	-0.502157	0.007	0.067	1.49684e-99	Microglia	Aplp1
6.31143e-104	-0.662974	0.086	0.198	1.95989e-99	Microglia	Neat1
1.05332e-103	-0.434992	0.002	0.052	3.27087e-99	Microglia	Trib2
1.80361e-103	-0.645108	0.034	0.118	5.60075e-99	Microglia	Sptan1
2.21885e-103	-0.532992	0.002	0.056	6.89019e-99	Microglia	Mmrn2
2.55986e-103	0.383921	0.132	0.035	7.94912e-99	Microglia	Hhex
2.7215e-103	-0.412816	0.002	0.051	8.45106e-99	Microglia	Nxn
3.23663e-103	-0.308576	0.002	0.051	1.00507e-98	Microglia	Rhobtb3
5.13614e-103	-1.3113	0.016	0.081	1.59493e-98	Microglia	Vtn
5.67503e-103	0.509339	0.223	0.087	1.76227e-98	Microglia	Pkn1
1.09798e-102	-0.37419	0.004	0.058	3.40956e-98	Microglia	Mlc1
1.1287e-102	-0.449246	0.002	0.054	3.50494e-98	Microglia	Nwd1
1.18187e-102	-0.519128	0.001	0.051	3.67006e-98	Microglia	Lama4
2.02593e-102	-0.336024	0.236	0.297	6.29112e-98	Microglia	Cox5b
2.13338e-102	0.478229	0.341	0.163	6.62478e-98	Microglia	Ppp1r14b
2.98425e-102	0.53647	0.132	0.034	9.26698e-98	Microglia	Pnpla7
3.46289e-102	-0.506087	0.004	0.055	1.07533e-97	Microglia	Edil3
4.93919e-102	-0.404453	0.003	0.055	1.53377e-97	Microglia	Cd38
7.08576e-102	-0.493358	0.002	0.054	2.20034e-97	Microglia	Fzd6
8.25543e-102	0.449759	0.083	0.011	2.56356e-97	Microglia	Gm26520
8.3501e-102	-0.44335	0.004	0.058	2.59296e-97	Microglia	Pam
1.90544e-101	-0.425027	0.005	0.06	5.91696e-97	Microglia	Utp14b
1.95782e-101	0.333235	0.719	0.499	6.07961e-97	Microglia	Rps9
2.10178e-101	0.51192	0.187	0.066	6.52666e-97	Microglia	Ulk2
2.57409e-101	0.398696	0.082	0.011	7.99331e-97	Microglia	Abcc3
3.62236e-101	-0.55085	0.068	0.156	1.12485e-96	Microglia	Ahcyl1
4.30069e-101	-1.6908	0.163	0.212	1.33549e-96	Microglia	Cd74
5.47006e-101	-0.577863	0.002	0.055	1.69862e-96	Microglia	She
5.59481e-101	0.352278	0.068	0.006	1.73736e-96	Microglia	Liph
1.00932e-100	0.530889	0.135	0.037	3.13424e-96	Microglia	Camk1d
1.12949e-100	-0.722874	0.023	0.103	3.50741e-96	Microglia	Dlc1
1.30206e-100	0.530473	0.31	0.144	4.04329e-96	Microglia	Actr2
1.47856e-100	0.568969	0.148	0.043	4.59138e-96	Microglia	Rassf2
1.48177e-100	0.368292	0.209	0.08	4.60133e-96	Microglia	Lgals9
2.13105e-100	0.388166	0.093	0.016	6.61756e-96	Microglia	Tlr13
2.52586e-100	0.444348	0.101	0.019	7.84357e-96	Microglia	Tlr2
2.81418e-100	-0.290801	0.003	0.054	8.73888e-96	Microglia	Gstt1
2.99526e-100	0.366839	0.086	0.013	9.30119e-96	Microglia	Slc7a7
3.3016e-100	-0.346973	0.003	0.053	1.02525e-95	Microglia	Pcdh17
4.22203e-100	-0.432304	0.01	0.072	1.31107e-95	Microglia	Eps8
5.00776e-100	0.489202	0.144	0.041	1.55506e-95	Microglia	Cysltr1
6.48037e-100	-0.798646	0.024	0.1	2.01235e-95	Microglia	Slc7a5
6.91374e-100	-0.580651	0.025	0.103	2.14693e-95	Microglia	Ccser2
8.09971e-100	-0.641303	0.013	0.077	2.5152e-95	Microglia	Ppfibp1
1.15683e-99	0.485599	0.121	0.03	3.59232e-95	Microglia	Sla
1.20749e-99	-0.764111	0.031	0.114	3.74961e-95	Microglia	Polk
1.53915e-99	0.3845	0.129	0.035	4.77952e-95	Microglia	Edem2
1.78644e-99	-0.488615	0.002	0.052	5.54743e-95	Microglia	Pir
2.66526e-99	-0.483564	0.172	0.247	8.27644e-95	Microglia	Snx3
3.12814e-99	-0.43366	0.014	0.08	9.71381e-95	Microglia	4930523C07Rik
4.08508e-99	-0.37805	0.186	0.261	1.26854e-94	Microglia	Ndufc1
5.23419e-99	0.540936	0.136	0.037	1.62537e-94	Microglia	Rptor
6.15098e-99	0.501838	0.194	0.072	1.91007e-94	Microglia	Gng2
7.12389e-99	-0.652157	0.08	0.174	2.21218e-94	Microglia	Rhoc
9.00292e-99	0.432098	0.268	0.121	2.79568e-94	Microglia	Foxn3
9.86593e-99	0.483031	0.526	0.314	3.06367e-94	Microglia	Bri3
2.6702e-98	0.515905	0.165	0.054	8.29178e-94	Microglia	Snx29
3.22639e-98	0.380977	0.087	0.015	1.00189e-93	Microglia	Cox6a2
3.41394e-98	-0.529566	0.002	0.052	1.06013e-93	Microglia	Tmem252
4.61728e-98	-0.41138	0.18	0.253	1.4338e-93	Microglia	Ndufa5
6.85271e-98	0.497552	0.342	0.166	2.12797e-93	Microglia	Rnf130
8.4826e-98	-0.468261	0.008	0.069	2.6341e-93	Microglia	Capn2
9.98783e-98	0.408928	0.135	0.038	3.10152e-93	Microglia	Hebp1
1.17886e-97	-0.626816	0.033	0.115	3.66072e-93	Microglia	Ier2
1.41614e-97	-0.404909	0.006	0.063	4.39755e-93	Microglia	Pfkp
1.46544e-97	0.413849	0.12	0.031	4.55064e-93	Microglia	Cryl1
3.29825e-97	0.470175	0.44	0.236	1.02421e-92	Microglia	Cltc
3.35314e-97	0.453875	0.139	0.041	1.04125e-92	Microglia	St3gal5
6.28963e-97	-0.506416	0.082	0.155	1.95312e-92	Microglia	Agpat5
7.56724e-97	0.462583	0.149	0.046	2.34985e-92	Microglia	Man1a
1.11712e-96	0.507214	0.141	0.041	3.46898e-92	Microglia	Hs6st1
1.12056e-96	-0.447267	0.014	0.079	3.47967e-92	Microglia	Adk
1.86267e-96	-0.449602	0.004	0.055	5.78416e-92	Microglia	Mapt
2.39766e-96	-0.518268	0.003	0.053	7.44544e-92	Microglia	Gria4
2.56421e-96	-0.101758	0.166	0.119	7.96263e-92	Microglia	Rac2
3.22649e-96	0.632647	0.187	0.068	1.00192e-91	Microglia	Ccl12
4.9944e-96	-0.453048	0.108	0.178	1.55091e-91	Microglia	Cisd1
5.81571e-96	0.44721	0.19	0.07	1.80595e-91	Microglia	Abhd6
8.68134e-96	-0.556772	0.002	0.052	2.69582e-91	Microglia	Robo4
1.12914e-95	0.415607	0.165	0.056	3.50631e-91	Microglia	Adam17
1.52926e-95	-0.482092	0.002	0.051	4.74882e-91	Microglia	Phldb2
1.80635e-95	-0.618947	0.092	0.18	5.60926e-91	Microglia	Mprip
2.15689e-95	0.515542	0.14	0.041	6.69778e-91	Microglia	Tcirg1
2.76598e-95	-0.753331	0.028	0.104	8.58918e-91	Microglia	Ier3
3.11338e-95	0.502888	0.18	0.065	9.66798e-91	Microglia	Gna12
3.44494e-95	-0.355324	0.003	0.052	1.06976e-90	Microglia	Rgma
5.39307e-95	0.505548	0.158	0.051	1.67471e-90	Microglia	Prcp
6.01198e-95	-0.464877	0.046	0.13	1.8669e-90	Microglia	Tmem205
6.44142e-95	0.429123	0.173	0.06	2.00025e-90	Microglia	Bach1
1.21352e-94	0.439725	0.128	0.036	3.76836e-90	Microglia	Abcg1
1.93796e-94	-0.767393	0.215	0.309	6.01794e-90	Microglia	Arhgap31
2.01962e-94	0.453343	0.149	0.047	6.27153e-90	Microglia	Cxcl16
2.59104e-94	-0.530263	0.045	0.121	8.04597e-90	Microglia	Lxn
3.0667e-94	-0.601665	0.063	0.161	9.52303e-90	Microglia	Samd9l
3.27952e-94	0.44673	0.21	0.084	1.01839e-89	Microglia	Scarb2
5.41599e-94	-0.641392	0.027	0.104	1.68183e-89	Microglia	Slfn5
6.58893e-94	-0.302295	0.339	0.376	2.04606e-89	Microglia	Cox6b1
7.01664e-94	0.47457	0.239	0.101	2.17888e-89	Microglia	Cebpzos
7.77331e-94	0.400255	0.113	0.027	2.41385e-89	Microglia	Cd83
1.6541e-93	-1.21939	0.028	0.087	5.13646e-89	Microglia	H2-Aa
1.97647e-93	-0.349478	0.004	0.053	6.13753e-89	Microglia	Slc25a18
2.17955e-93	-0.330727	0.007	0.063	6.76816e-89	Microglia	Pfn2
4.46109e-93	0.459649	0.216	0.087	1.3853e-88	Microglia	Pacsin2
4.48947e-93	0.508643	0.223	0.092	1.39411e-88	Microglia	Cbl
4.96662e-93	-0.336165	0.28	0.324	1.54229e-88	Microglia	Uqcrb
5.03146e-93	-0.380898	0.005	0.057	1.56242e-88	Microglia	Fgfr1
5.10902e-93	0.387341	0.133	0.038	1.5865e-88	Microglia	Scn1b
7.06e-93	0.45423	0.139	0.042	2.19234e-88	Microglia	Sema4d
8.65619e-93	0.451246	0.104	0.024	2.68801e-88	Microglia	Rp2
9.17562e-93	0.392779	0.112	0.028	2.8493e-88	Microglia	Edem1
1.79509e-92	0.521634	0.169	0.058	5.57429e-88	Microglia	Akr1b10
2.33935e-92	0.269816	0.137	0.048	7.26438e-88	Microglia	Sox4
3.16534e-92	0.290411	0.07	0.009	9.82933e-88	Microglia	Bcl2a1a
4.82533e-92	-0.419078	0.039	0.113	1.49841e-87	Microglia	Bex3
5.10164e-92	0.318636	0.065	0.007	1.58421e-87	Microglia	Rtn4rl1
6.10994e-92	-0.342914	0.004	0.054	1.89732e-87	Microglia	Stk39
9.04308e-92	0.424966	0.093	0.018	2.80815e-87	Microglia	Tnfsf13b
1.00112e-91	0.42477	0.145	0.046	3.10878e-87	Microglia	Zbtb18
1.08333e-91	-0.51382	0.036	0.115	3.36407e-87	Microglia	Ahi1
1.41919e-91	0.331272	0.301	0.149	4.407e-87	Microglia	Txnip
1.43343e-91	0.47818	0.12	0.031	4.45124e-87	Microglia	Slc9a9
2.21053e-91	-0.41272	0.016	0.081	6.86436e-87	Microglia	Cnn2
3.00648e-91	-0.268582	0.792	0.775	9.33602e-87	Microglia	mt-Cytb
3.36536e-91	0.332832	0.586	0.358	1.04505e-86	Microglia	Rps28
8.55677e-91	0.332191	0.094	0.02	2.65713e-86	Microglia	H2-Oa
1.3602e-90	-0.406008	0.145	0.218	4.22384e-86	Microglia	Ndufa12
1.66112e-90	0.408611	0.523	0.309	5.15827e-86	Microglia	Clic1
1.72603e-90	0.273062	0.251	0.119	5.35986e-86	Microglia	Smad7
1.75282e-90	-1.34374	0.008	0.061	5.44303e-86	Microglia	Lcn2
1.85755e-90	-0.535308	0.002	0.051	5.76825e-86	Microglia	Acer2
2.25989e-90	-0.67868	0.049	0.136	7.01764e-86	Microglia	St8sia4
2.34431e-90	0.329604	0.079	0.013	7.27977e-86	Microglia	Tpbgl
4.85161e-90	0.46727	0.267	0.124	1.50657e-85	Microglia	Npc1
6.40503e-90	-0.309171	0.321	0.359	1.98895e-85	Microglia	Uqcr11
6.81887e-90	0.458024	0.105	0.023	2.11746e-85	Microglia	Mknk1
1.03212e-89	-0.440128	0.013	0.076	3.20504e-85	Microglia	Slc27a1
1.03941e-89	-0.577875	0.005	0.058	3.22769e-85	Microglia	Atp10a
1.05693e-89	0.49471	0.623	0.415	3.28208e-85	Microglia	Pdia3
1.52143e-89	-0.340196	0.003	0.051	4.7245e-85	Microglia	Hopx
1.64748e-89	-0.411154	0.011	0.07	5.11591e-85	Microglia	2310022B05Rik
2.88135e-89	0.380535	0.094	0.02	8.94746e-85	Microglia	0610040J01Rik
2.91584e-89	0.444784	0.09	0.017	9.05455e-85	Microglia	A630001G21Rik
3.24571e-89	-0.316236	0.004	0.051	1.00789e-84	Microglia	Cntfr
3.36497e-89	-0.531061	0.113	0.191	1.04492e-84	Microglia	Kif1b
3.38301e-89	-0.492784	0.094	0.169	1.05053e-84	Microglia	Hist1h2bc
6.09124e-89	0.426382	0.517	0.306	1.89151e-84	Microglia	Tln1
7.72154e-89	-0.41904	0.02	0.085	2.39777e-84	Microglia	Sh3bgrl
7.97103e-89	-0.518236	0.029	0.102	2.47524e-84	Microglia	Serpinb6a
1.8826e-88	-0.513888	0.025	0.094	5.84605e-84	Microglia	Bcl2
1.97411e-88	0.49059	0.245	0.107	6.13022e-84	Microglia	Oxct1
2.0752e-88	0.261533	0.616	0.387	6.44413e-84	Microglia	Pfn1
2.07855e-88	-0.52401	0.01	0.068	6.45453e-84	Microglia	Ptk2
4.0171e-88	-0.341315	0.301	0.353	1.24743e-83	Microglia	Dnaja1
4.62946e-88	0.410749	0.124	0.035	1.43759e-83	Microglia	B4galt1
4.73464e-88	0.455012	0.118	0.032	1.47025e-83	Microglia	Dtx4
5.6283e-88	-0.318687	0.004	0.052	1.74776e-83	Microglia	Itgb8
5.80803e-88	-0.588208	0.031	0.104	1.80357e-83	Microglia	Cxcl14
5.93267e-88	-0.396076	0.196	0.243	1.84227e-83	Microglia	Uqcc2
5.98307e-88	0.269292	0.643	0.415	1.85792e-83	Microglia	Rpl39
6.2902e-88	0.392166	0.484	0.288	1.95329e-83	Microglia	Ptms
7.24302e-88	0.252221	0.737	0.529	2.24917e-83	Microglia	Rps11
9.24599e-88	0.473656	0.152	0.051	2.87116e-83	Microglia	Slc4a7
1.08965e-87	-0.3436	0.005	0.054	3.3837e-83	Microglia	Magi2
1.37666e-87	-0.518518	0.026	0.093	4.27493e-83	Microglia	Rtl8a
1.51688e-87	-0.423305	0.084	0.163	4.71037e-83	Microglia	Acadl
1.84212e-87	-0.246627	0.402	0.401	5.72032e-83	Microglia	Atp5e
3.62586e-87	-0.372247	0.013	0.074	1.12594e-82	Microglia	Sesn3
5.48522e-87	-0.620225	0.022	0.089	1.70333e-82	Microglia	Slc30a1
7.67439e-87	0.39628	0.195	0.078	2.38313e-82	Microglia	Ctsf
2.15997e-86	-0.352832	0.209	0.265	6.70737e-82	Microglia	Ndufb10
3.12608e-86	-0.262054	0.452	0.454	9.70741e-82	Microglia	Ybx1
4.01053e-86	-0.417383	0.024	0.092	1.24539e-81	Microglia	2001-09-01
5.62614e-86	-0.570007	0.011	0.069	1.74709e-81	Microglia	Abcc4
5.64168e-86	0.419523	0.231	0.111	1.75191e-81	Microglia	Pid1
9.06225e-86	0.249144	0.052	0.003	2.8141e-81	Microglia	Mymk
1.053e-85	0.423052	0.546	0.344	3.26987e-81	Microglia	Sh3glb1
1.23898e-85	-0.110299	0.696	0.543	3.84742e-81	Microglia	Ly6e
2.00163e-85	0.402235	0.154	0.053	6.21566e-81	Microglia	Dpy19l4
2.29055e-85	0.225115	0.579	0.376	7.11285e-81	Microglia	Sh3bgrl3
2.55176e-85	0.304006	0.172	0.065	7.92397e-81	Microglia	Fam212a
3.26979e-85	-0.290596	0.004	0.051	1.01537e-80	Microglia	Nap1l5
4.99923e-85	-0.57863	0.01	0.069	1.55241e-80	Microglia	Lamb2
1.00765e-84	-0.466715	0.004	0.053	3.12905e-80	Microglia	Tanc1
1.00882e-84	0.443677	0.165	0.06	3.13269e-80	Microglia	Pld3
1.43677e-84	0.323788	0.13	0.041	4.46162e-80	Microglia	Icam1
2.23451e-84	0.454915	0.127	0.037	6.93882e-80	Microglia	Ccdc93
4.34514e-84	0.474212	0.219	0.094	1.3493e-79	Microglia	Gpsm3
5.87267e-84	0.484554	0.26	0.121	1.82364e-79	Microglia	Eml4
8.18622e-84	0.382894	0.086	0.017	2.54207e-79	Microglia	1810011H11Rik
8.63002e-84	0.297804	0.22	0.103	2.67988e-79	Microglia	Thrsp
9.14555e-84	0.292392	0.51	0.316	2.83997e-79	Microglia	Arpc1b
9.5541e-84	-0.446458	0.082	0.16	2.96683e-79	Microglia	Ppdpf
1.09132e-83	0.031934	0.264	0.147	3.38886e-79	Microglia	Cd34
1.35904e-83	0.333864	0.092	0.02	4.22023e-79	Microglia	Nek6
1.60013e-83	-0.471421	0.111	0.196	4.96887e-79	Microglia	Anxa5
1.73785e-83	0.458539	0.098	0.022	5.39655e-79	Microglia	Gm10138
2.02008e-83	-0.568565	0.042	0.119	6.27297e-79	Microglia	Pbx1
2.04075e-83	0.336634	0.072	0.011	6.33713e-79	Microglia	Tbc1d16
2.1584e-83	-0.519295	0.044	0.121	6.70249e-79	Microglia	Gna11
2.73993e-83	-1.03669	0.005	0.052	8.50831e-79	Microglia	Gkn3
3.21582e-83	0.51728	0.602	0.392	9.98607e-79	Microglia	Hspa5
3.52058e-83	0.30622	0.088	0.019	1.09325e-78	Microglia	Plxna4os1
5.40665e-83	-0.478135	0.035	0.111	1.67893e-78	Microglia	Ddhd1
6.2238e-83	0.37564	0.072	0.011	1.93268e-78	Microglia	Gm5086
6.94089e-83	0.494662	0.12	0.034	2.15535e-78	Microglia	Snx24
7.88761e-83	0.330131	0.077	0.013	2.44934e-78	Microglia	Cmklr1
1.33871e-82	-0.564349	0.003	0.051	4.1571e-78	Microglia	Slc38a5
1.71369e-82	0.435225	0.081	0.014	5.32153e-78	Microglia	Galnt12
1.76238e-82	0.450396	0.161	0.059	5.47273e-78	Microglia	Fkbp15
2.02574e-82	0.381105	0.23	0.108	6.29054e-78	Microglia	3222401L13Rik
2.41954e-82	-0.171956	0.55	0.521	7.5134e-78	Microglia	Oaz1
2.56297e-82	0.310199	0.071	0.011	7.95878e-78	Microglia	Gp9
2.81534e-82	-0.378544	0.009	0.062	8.74247e-78	Microglia	Tmem238
2.9135e-82	-0.426487	0.095	0.159	9.04731e-78	Microglia	Ywhaq
3.5633e-82	0.525412	0.267	0.129	1.10651e-77	Microglia	Zufsp
4.39621e-82	0.506703	0.166	0.061	1.36515e-77	Microglia	P2rx4
4.70418e-82	0.238946	0.815	0.688	1.46079e-77	Microglia	Fau
5.71743e-82	0.443771	0.114	0.031	1.77543e-77	Microglia	Slc12a9
8.58651e-82	0.489564	0.115	0.032	2.66637e-77	Microglia	BC037034
1.04496e-81	0.472443	0.116	0.032	3.24493e-77	Microglia	Iffo1
1.19802e-81	0.368112	0.081	0.015	3.72023e-77	Microglia	Ptafr
1.66171e-81	-0.303788	0.31	0.353	5.16011e-77	Microglia	Uqcrq
2.30306e-81	0.379591	0.126	0.039	7.1517e-77	Microglia	Tmem63a
2.87092e-81	-0.49856	0.036	0.111	8.91507e-77	Microglia	Trps1
3.23388e-81	-0.405633	0.095	0.171	1.00422e-76	Microglia	Etfb
4.29458e-81	0.370982	0.154	0.055	1.3336e-76	Microglia	Plod1
5.90365e-81	0.371692	0.116	0.034	1.83326e-76	Microglia	Eef2k
7.84765e-81	0.343912	0.094	0.022	2.43693e-76	Microglia	Tnfrsf1b
9.02419e-81	-0.363297	0.008	0.059	2.80228e-76	Microglia	Plscr1
1.03744e-80	-0.283402	0.01	0.064	3.22155e-76	Microglia	Itga4
1.11435e-80	-0.997266	0.046	0.084	3.4604e-76	Microglia	H2-Ab1
1.30543e-80	-0.373131	0.006	0.054	4.05374e-76	Microglia	Vegfa
1.511e-80	0.419668	0.293	0.147	4.69211e-76	Microglia	Ccdc50
3.32679e-80	0.39066	0.351	0.191	1.03307e-75	Microglia	Tmem176a
4.59597e-80	-0.394343	0.134	0.18	1.42719e-75	Microglia	Ramp1
4.68087e-80	0.357611	0.083	0.017	1.45355e-75	Microglia	Batf3
6.66869e-80	0.361877	0.062	0.007	2.07083e-75	Microglia	Eya4
1.15131e-79	0.495368	0.089	0.02	3.57516e-75	Microglia	Dennd1c
1.37764e-79	0.460121	0.426	0.235	4.27799e-75	Microglia	Canx
1.43395e-79	0.372512	0.089	0.02	4.45284e-75	Microglia	E2f3
1.73828e-79	-0.458096	0.056	0.125	5.39787e-75	Microglia	Chpt1
2.03606e-79	0.544785	0.197	0.083	6.32257e-75	Microglia	Cklf
2.82957e-79	0.390124	0.134	0.043	8.78666e-75	Microglia	Arhgef40
3.3848e-79	-0.577568	0.011	0.066	1.05108e-74	Microglia	Inf2
5.5778e-79	-0.449456	0.06	0.129	1.73207e-74	Microglia	Ybx3
8.66301e-79	-0.488981	0.085	0.161	2.69013e-74	Microglia	Ctnna1
1.36635e-78	-0.468563	0.008	0.059	4.24293e-74	Microglia	Socs2
1.63387e-78	-0.518323	0.007	0.055	5.07365e-74	Microglia	Igfbp2
2.45954e-78	0.445304	0.247	0.115	7.6376e-74	Microglia	Tgs1
3.99709e-78	0.32589	0.069	0.011	1.24122e-73	Microglia	Parvg
4.85385e-78	-0.612313	0.095	0.163	1.50727e-73	Microglia	Fcgrt
4.90076e-78	-0.381813	0.139	0.201	1.52183e-73	Microglia	Fkbp3
5.99149e-78	0.348067	0.093	0.024	1.86054e-73	Microglia	Arl11
6.67457e-78	-0.49066	0.007	0.057	2.07265e-73	Microglia	Xdh
7.44397e-78	0.380274	0.226	0.103	2.31158e-73	Microglia	Srsf9
7.89726e-78	0.198713	0.631	0.417	2.45234e-73	Microglia	Rplp0
1.21594e-77	0.341869	0.13	0.047	3.77585e-73	Microglia	Slc12a2
1.76637e-77	0.433448	0.114	0.033	5.48512e-73	Microglia	Znrf2
1.89566e-77	0.371561	0.158	0.061	5.8866e-73	Microglia	Pla2g4a
2.04901e-77	-0.425832	0.065	0.132	6.36279e-73	Microglia	Arl3
2.89181e-77	-0.317104	0.006	0.052	8.97994e-73	Microglia	Pantr1
3.89691e-77	0.448627	0.121	0.036	1.21011e-72	Microglia	Inpp4b
6.35678e-77	0.421033	0.125	0.039	1.97397e-72	Microglia	Heatr5a
6.91026e-77	0.430976	0.11	0.031	2.14584e-72	Microglia	Acox3
8.39196e-77	0.536534	0.143	0.049	2.60596e-72	Microglia	Dcakd
9.38204e-77	0.425324	0.32	0.17	2.9134e-72	Microglia	Asap1
9.39561e-77	0.413027	0.062	0.008	2.91762e-72	Microglia	Nlrp1b
1.04577e-76	-0.334868	0.263	0.32	3.24743e-72	Microglia	Psma7
1.08767e-76	-0.362177	0.008	0.057	3.37755e-72	Microglia	Lgi4
1.09298e-76	-0.497107	0.081	0.14	3.39403e-72	Microglia	Cltb
1.83432e-76	-0.31609	0.319	0.28	5.69612e-72	Microglia	Srgn
2.7517e-76	0.416169	0.14	0.049	8.54484e-72	Microglia	Sgce
3.10295e-76	-0.341123	0.006	0.052	9.6356e-72	Microglia	Gm14964
4.59554e-76	0.426077	0.138	0.047	1.42705e-71	Microglia	Wdr44
5.19946e-76	-0.437872	0.009	0.059	1.61459e-71	Microglia	Rgs7bp
6.34082e-76	0.282561	0.145	0.053	1.96902e-71	Microglia	Fmnl3
7.36497e-76	0.345079	0.165	0.065	2.28704e-71	Microglia	Cadm1
9.20934e-76	0.365866	0.061	0.008	2.85977e-71	Microglia	4933406I18Rik
1.29995e-75	0.38644	0.156	0.058	4.03673e-71	Microglia	Lrrk1
1.43185e-75	0.332777	0.079	0.016	4.44633e-71	Microglia	Naip2
1.50222e-75	0.347164	0.124	0.04	4.66486e-71	Microglia	Tspan14
1.63265e-75	0.394808	0.228	0.104	5.06986e-71	Microglia	Pold4
1.79869e-75	0.411752	0.199	0.086	5.58546e-71	Microglia	Usp8
2.00163e-75	-0.586605	0.053	0.126	6.21568e-71	Microglia	Fut8
3.16075e-75	-0.271876	0.008	0.056	9.81509e-71	Microglia	Enpp5
3.39423e-75	0.368628	0.528	0.348	1.05401e-70	Microglia	Mycbp2
3.69329e-75	-1.01713	0.023	0.076	1.14688e-70	Microglia	Npy
3.84429e-75	-0.498694	0.042	0.105	1.19377e-70	Microglia	Tprkb
4.19645e-75	-0.612509	0.179	0.256	1.30312e-70	Microglia	Foxp1
4.37565e-75	0.327952	0.46	0.277	1.35877e-70	Microglia	Tmem176b
5.54194e-75	-0.429146	0.129	0.197	1.72094e-70	Microglia	Pnkd
5.95896e-75	0.239325	0.636	0.434	1.85044e-70	Microglia	Selenop
6.81738e-75	-0.261768	0.462	0.471	2.117e-70	Microglia	Sec62
8.23098e-75	0.442114	0.149	0.054	2.55597e-70	Microglia	Washc4
1.07273e-74	0.326472	0.182	0.076	3.33116e-70	Microglia	Ralb
1.31704e-74	0.415608	0.159	0.06	4.08981e-70	Microglia	Ptprj
1.7067e-74	0.316656	0.128	0.045	5.29981e-70	Microglia	Papss1
2.06631e-74	-0.318001	0.131	0.197	6.41651e-70	Microglia	Calm3
2.46276e-74	0.317765	0.154	0.059	7.6476e-70	Microglia	Ttc28
2.73296e-74	0.436392	0.277	0.137	8.48665e-70	Microglia	Akirin2
2.79713e-74	-0.438159	0.164	0.22	8.68592e-70	Microglia	Myl12a
2.8281e-74	0.370888	0.12	0.039	8.7821e-70	Microglia	Stard3
2.90858e-74	-0.241776	0.366	0.392	9.03203e-70	Microglia	Atp5j2
2.9574e-74	0.358333	0.093	0.023	9.18363e-70	Microglia	Tnfrsf11a
3.85799e-74	-0.309116	0.017	0.075	1.19802e-69	Microglia	Gas7
6.07973e-74	0.377529	0.309	0.16	1.88794e-69	Microglia	Sppl2a
8.09278e-74	-0.344105	0.012	0.063	2.51305e-69	Microglia	Kif1a
9.81606e-74	-0.419073	0.314	0.385	3.04818e-69	Microglia	Spag9
1.0233e-73	0.436701	0.28	0.14	3.17765e-69	Microglia	Gspt1
1.26077e-73	-0.292577	0.006	0.051	3.91506e-69	Microglia	Srgap3
1.35518e-73	0.500184	0.13	0.044	4.20823e-69	Microglia	Cst7
1.40369e-73	-0.357605	0.012	0.065	4.35886e-69	Microglia	Gsn
1.45921e-73	0.431069	0.136	0.047	4.5313e-69	Microglia	Rogdi
1.60574e-73	0.31057	0.124	0.042	4.98629e-69	Microglia	Dusp7
2.03408e-73	0.457207	0.285	0.143	6.31641e-69	Microglia	Acap2
2.09168e-73	-0.431036	0.109	0.179	6.49529e-69	Microglia	Ccdc88a
2.22775e-73	-0.61861	0.171	0.245	6.91783e-69	Microglia	Nfkbia
2.23155e-73	-0.368192	0.011	0.062	6.92964e-69	Microglia	Ddit4
2.60404e-73	-0.519562	0.009	0.06	8.08631e-69	Microglia	Plk2
2.97784e-73	0.316324	0.077	0.016	9.24707e-69	Microglia	Dok1
4.39508e-73	0.463049	0.358	0.205	1.3648e-68	Microglia	Chd9
6.45885e-73	-0.299444	0.167	0.22	2.00567e-68	Microglia	Mpc2
7.45164e-73	-0.382656	0.006	0.052	2.31396e-68	Microglia	Fgd6
7.74337e-73	0.409384	0.081	0.017	2.40455e-68	Microglia	Whrn
2.06707e-72	0.321717	0.087	0.021	6.41888e-68	Microglia	Tnfrsf21
2.89802e-72	0.405139	0.137	0.048	8.99922e-68	Microglia	Osbpl11
3.49552e-72	0.291371	0.074	0.014	1.08546e-67	Microglia	Pald1
4.6804e-72	-0.198611	0.426	0.317	1.45341e-67	Microglia	Gpx1
4.88817e-72	-0.586433	0.102	0.178	1.51792e-67	Microglia	Agfg1
4.98648e-72	0.318622	0.414	0.238	1.54845e-67	Microglia	Msn
6.06894e-72	-0.517673	0.028	0.089	1.88459e-67	Microglia	Ccdc85b
6.32006e-72	-0.303893	0.008	0.054	1.96257e-67	Microglia	Amer2
6.5677e-72	0.468871	0.204	0.09	2.03947e-67	Microglia	Morc3
7.1802e-72	-0.574056	0.084	0.166	2.22967e-67	Microglia	Arhgef12
1.0131e-71	0.370975	0.065	0.01	3.14596e-67	Microglia	Usp35
1.58296e-71	0.442038	0.125	0.042	4.91557e-67	Microglia	Slfn8
2.04348e-71	0.278602	0.274	0.142	6.34561e-67	Microglia	Zmiz1
2.22623e-71	0.405034	0.303	0.159	6.91311e-67	Microglia	Nfe2l2
3.13447e-71	0.413492	0.136	0.049	9.73346e-67	Microglia	Igsf6
3.47283e-71	-0.550512	0.099	0.149	1.07842e-66	Microglia	Hmgb2
3.69817e-71	0.335439	0.073	0.014	1.14839e-66	Microglia	Cdk5r1
5.41075e-71	-0.494523	0.027	0.089	1.6802e-66	Microglia	Cers4
1.07119e-70	-0.418881	0.118	0.182	3.32638e-66	Microglia	Pfdn1
1.08595e-70	0.387238	0.132	0.046	3.37221e-66	Microglia	Lyl1
1.1036e-70	-0.497848	0.167	0.241	3.42699e-66	Microglia	Ldha
1.34837e-70	0.116601	0.302	0.171	4.18708e-66	Microglia	St3gal6
1.45896e-70	-0.280118	0.006	0.051	4.53052e-66	Microglia	F630028O10Rik
1.47481e-70	0.397305	0.103	0.03	4.57974e-66	Microglia	Fmnl1
1.512e-70	0.303521	0.149	0.058	4.69522e-66	Microglia	Stard9
4.4398e-70	-0.445195	0.053	0.124	1.37869e-65	Microglia	Rasa2
5.05725e-70	0.425465	0.249	0.12	1.57043e-65	Microglia	Tram1
5.36834e-70	0.406025	0.2	0.089	1.66703e-65	Microglia	Mafg
5.84935e-70	-0.338286	0.215	0.267	1.8164e-65	Microglia	Ndufv3
6.58499e-70	-0.412516	0.012	0.063	2.04484e-65	Microglia	Bhlhe40
6.8277e-70	0.2956	0.085	0.025	2.12021e-65	Microglia	Epb41l3
6.92949e-70	0.442219	0.119	0.039	2.15181e-65	Microglia	Syk
8.89753e-70	0.290525	0.078	0.017	2.76295e-65	Microglia	Naglu
9.44855e-70	0.316024	0.154	0.061	2.93406e-65	Microglia	Junb
1.06239e-69	0.443499	0.403	0.227	3.29903e-65	Microglia	Pdia6
1.40045e-69	-0.370473	0.123	0.186	4.3488e-65	Microglia	Pgp
1.42737e-69	-0.443628	0.012	0.061	4.4324e-65	Microglia	Pde8a
1.47173e-69	0.419075	0.122	0.041	4.57017e-65	Microglia	Kdm2b
1.97014e-69	0.44746	0.139	0.051	6.11787e-65	Microglia	Fam46a
4.35017e-69	0.335663	0.108	0.034	1.35086e-64	Microglia	Mzt2
4.76557e-69	0.387486	0.099	0.03	1.47985e-64	Microglia	Il16
6.23894e-69	0.444913	0.211	0.097	1.93738e-64	Microglia	Pts
7.74115e-69	-0.456761	0.314	0.36	2.40386e-64	Microglia	Tcf4
1.20617e-68	0.394243	0.065	0.012	3.74552e-64	Microglia	Plcb2
1.64876e-68	0.543513	0.156	0.062	5.11988e-64	Microglia	Ttc7
1.66135e-68	0.334597	0.115	0.039	5.15898e-64	Microglia	Cndp2
2.21342e-68	0.272399	0.186	0.088	6.87332e-64	Microglia	Lap3
2.41153e-68	-0.39104	0.062	0.134	7.48852e-64	Microglia	Add3
2.44087e-68	-0.299294	0.164	0.207	7.57964e-64	Microglia	Skp1a
2.68864e-68	-0.273979	0.237	0.265	8.34904e-64	Microglia	Ndufs7
2.95281e-68	0.43904	0.175	0.077	9.16935e-64	Microglia	B430010I23Rik
3.05285e-68	-0.0524712	0.338	0.248	9.48002e-64	Microglia	Psmb8
3.15491e-68	0.134478	0.203	0.12	9.79694e-64	Microglia	Gmfg
3.30216e-68	0.504506	0.181	0.079	1.02542e-63	Microglia	Sh3kbp1
4.08536e-68	-0.357331	0.045	0.108	1.26863e-63	Microglia	Casc4
5.77378e-68	-1.28154	0.049	0.119	1.79293e-63	Microglia	Igkc
7.49156e-68	-0.457487	0.022	0.079	2.32635e-63	Microglia	Hes1
8.07653e-68	0.331895	0.077	0.018	2.50801e-63	Microglia	Nlrp3
8.20823e-68	0.320899	0.113	0.037	2.5489e-63	Microglia	St6galnac4
8.99061e-68	0.427969	0.169	0.071	2.79186e-63	Microglia	Hltf
1.53745e-67	0.355188	0.185	0.081	4.77424e-63	Microglia	Lgals3bp
1.84257e-67	-0.524912	0.071	0.135	5.72173e-63	Microglia	H2-Q7
2.4395e-67	0.370103	0.217	0.103	7.57538e-63	Microglia	Nfkb1
2.72833e-67	0.217951	0.145	0.061	8.47229e-63	Microglia	Tspan4
3.62415e-67	0.771613	0.084	0.021	1.12541e-62	Microglia	Ccl3
5.86844e-67	0.350242	0.116	0.038	1.82233e-62	Microglia	Ints6l
8.53183e-67	-0.483319	0.02	0.073	2.64939e-62	Microglia	Mllt3
1.17131e-66	-0.467121	0.024	0.081	3.63726e-62	Microglia	Cdc42bpa
1.48852e-66	0.459202	0.302	0.16	4.62231e-62	Microglia	Fuca1
2.42308e-66	0.471046	0.201	0.092	7.52439e-62	Microglia	Ufsp2
2.47989e-66	0.356415	0.332	0.187	7.70081e-62	Microglia	Dnm2
2.51568e-66	-0.293076	0.218	0.269	7.81195e-62	Microglia	Ndufb8
2.69656e-66	-0.340854	0.123	0.187	8.37361e-62	Microglia	Cyc1
5.72231e-66	0.479413	0.161	0.067	1.77695e-61	Microglia	Fam111a
7.42115e-66	0.392052	0.071	0.015	2.30449e-61	Microglia	Rbm47
7.59848e-66	-0.566576	0.021	0.076	2.35956e-61	Microglia	Mkl2
8.30134e-66	0.269936	0.074	0.019	2.57781e-61	Microglia	Ccl9
1.07096e-65	-0.255921	0.322	0.347	3.32567e-61	Microglia	Edf1
1.26946e-65	0.385396	0.197	0.091	3.94206e-61	Microglia	Tm6sf1
1.51405e-65	0.35987	0.108	0.035	4.70157e-61	Microglia	Pfkfb3
1.93849e-65	-0.494883	0.018	0.073	6.01959e-61	Microglia	Mindy1
1.97893e-65	-0.527406	0.008	0.055	6.14517e-61	Microglia	Jag2
2.13576e-65	-0.230729	0.344	0.352	6.63218e-61	Microglia	Uqcrh
2.54694e-65	-0.324804	0.125	0.181	7.909e-61	Microglia	Ndufv2
2.7663e-65	0.291608	0.069	0.014	8.59019e-61	Microglia	Plxna4
4.09284e-65	-0.256686	0.526	0.464	1.27095e-60	Microglia	H2-K1
4.10184e-65	-0.339541	0.114	0.178	1.27374e-60	Microglia	Ndufb2
4.29584e-65	0.254068	0.158	0.066	1.33399e-60	Microglia	Lhfpl2
5.12792e-65	0.618812	0.084	0.023	1.59237e-60	Microglia	Lpl
5.94434e-65	-0.114966	0.099	0.076	1.8459e-60	Microglia	Ms4a6c
6.71579e-65	-0.393663	0.027	0.083	2.08546e-60	Microglia	Ak3
7.95271e-65	-0.396616	0.013	0.061	2.46956e-60	Microglia	Sgip1
8.55079e-65	-0.18709	0.327	0.318	2.65528e-60	Microglia	Ndufc2
1.15887e-64	0.317622	0.054	0.007	3.59865e-60	Microglia	Cds1
1.26444e-64	0.401463	0.114	0.038	3.92646e-60	Microglia	Tmem135
1.3898e-64	0.27333	0.111	0.039	4.31574e-60	Microglia	Tmem141
1.54472e-64	-0.174365	0.417	0.416	4.79681e-60	Microglia	Cox7c
1.7212e-64	-0.387797	0.035	0.095	5.34486e-60	Microglia	Inpp5f
1.8965e-64	0.38316	0.212	0.103	5.88919e-60	Microglia	Uvrag
2.10505e-64	0.310721	0.09	0.025	6.53681e-60	Microglia	Adrb2
3.19793e-64	0.376654	0.115	0.039	9.93052e-60	Microglia	Tec
3.68717e-64	-0.297955	0.44	0.466	1.14498e-59	Microglia	Gnas
3.90514e-64	-0.398739	0.101	0.151	1.21266e-59	Microglia	Mpp6
4.80675e-64	0.429341	0.153	0.062	1.49264e-59	Microglia	Dnmt3a
5.16355e-64	-0.283568	0.945	0.948	1.60344e-59	Microglia	Gm42418
6.62439e-64	-0.421376	0.083	0.146	2.05707e-59	Microglia	Pop5
7.88968e-64	0.22419	0.241	0.125	2.44998e-59	Microglia	Adgrg1
9.05904e-64	0.252367	0.076	0.021	2.8131e-59	Microglia	Bbs9
1.42791e-63	0.338307	0.092	0.026	4.43407e-59	Microglia	Fbxw4
1.67218e-63	-0.641161	0.012	0.051	5.19261e-59	Microglia	Mrc1
1.78819e-63	-0.24575	0.238	0.267	5.55286e-59	Microglia	2010107E04Rik
1.84136e-63	-0.344954	0.144	0.204	5.71798e-59	Microglia	Atp5k
2.14792e-63	0.242992	0.189	0.09	6.66995e-59	Microglia	Elk3
4.46494e-63	-0.512646	0.066	0.13	1.3865e-58	Microglia	Actn4
5.30682e-63	0.281224	0.332	0.197	1.64793e-58	Microglia	Dst
7.28585e-63	-0.173191	0.606	0.493	2.26247e-58	Microglia	Rpsa
7.65806e-63	-0.550387	0.016	0.065	2.37806e-58	Microglia	Ankrd37
8.73663e-63	0.430192	0.236	0.12	2.71299e-58	Microglia	2810474O19Rik
9.04431e-63	-0.416666	0.045	0.102	2.80853e-58	Microglia	Cnp
1.18361e-62	-0.499922	0.049	0.096	3.67546e-58	Microglia	Msrb1
1.77209e-62	-0.351708	0.029	0.087	5.50288e-58	Microglia	Tsc22d3
1.79873e-62	0.329953	0.132	0.05	5.58559e-58	Microglia	Comtd1
3.08506e-62	-0.280884	0.188	0.234	9.58004e-58	Microglia	Ndufa3
3.10915e-62	-0.317273	0.023	0.077	9.65484e-58	Microglia	Cdkn2d
3.68992e-62	0.407958	0.164	0.073	1.14583e-57	Microglia	Pak1
3.74287e-62	0.301425	0.052	0.007	1.16227e-57	Microglia	Matk
5.01209e-62	-0.252661	0.241	0.281	1.5564e-57	Microglia	Ndufb4
5.11917e-62	0.362587	0.087	0.025	1.58966e-57	Microglia	Csf2rb
6.46831e-62	0.449811	0.094	0.029	2.0086e-57	Microglia	Mctp1
7.11605e-62	0.242991	0.183	0.085	2.20975e-57	Microglia	Fli1
7.65932e-62	0.367952	0.107	0.035	2.37845e-57	Microglia	Il17ra
8.57705e-62	0.446055	0.202	0.095	2.66343e-57	Microglia	Cux1
1.03866e-61	-2.07105	0.019	0.067	3.22536e-57	Microglia	Ngp
1.319e-61	-0.356514	0.164	0.218	4.09588e-57	Microglia	Ndufa8
1.41764e-61	-0.340648	0.035	0.093	4.40218e-57	Microglia	Dgcr6
1.51716e-61	0.365255	0.145	0.061	4.71124e-57	Microglia	Filip1l
1.70292e-61	-0.610072	0.018	0.071	5.28809e-57	Microglia	Nes
2.68323e-61	-0.343697	0.009	0.051	8.33224e-57	Microglia	Ctnnd2
2.98562e-61	0.39209	0.278	0.146	9.27126e-57	Microglia	Rhog
3.31464e-61	-0.455109	0.062	0.127	1.0293e-56	Microglia	Tpm4
3.35566e-61	0.280222	0.361	0.214	1.04203e-56	Microglia	Tacc1
3.76204e-61	-0.280901	0.014	0.063	1.16823e-56	Microglia	Tuba4a
4.98945e-61	0.386045	0.358	0.204	1.54937e-56	Microglia	Nars
5.29968e-61	-0.26195	0.008	0.051	1.64571e-56	Microglia	G0s2
9.3301e-61	-0.401254	0.009	0.052	2.89727e-56	Microglia	Erc1
1.14895e-60	0.320134	0.061	0.011	3.56785e-56	Microglia	Sh2b2
1.15083e-60	0.305741	0.163	0.071	3.57367e-56	Microglia	Twf2
1.40486e-60	-0.279932	0.183	0.229	4.3625e-56	Microglia	Cox7b
1.77733e-60	-0.350416	0.191	0.25	5.51916e-56	Microglia	Chmp2a
2.20958e-60	0.425102	0.39	0.224	6.86142e-56	Microglia	Lamtor4
2.35312e-60	-0.627625	0.092	0.156	7.30714e-56	Microglia	Lima1
3.15832e-60	0.34285	0.344	0.193	9.80752e-56	Microglia	Capzb
3.47087e-60	-0.436475	0.083	0.151	1.07781e-55	Microglia	Ppp2r5a
3.78231e-60	-0.455791	0.031	0.085	1.17452e-55	Microglia	Cd320
4.51362e-60	0.10291	0.249	0.141	1.40161e-55	Microglia	Lmo2
5.48775e-60	0.393654	0.129	0.049	1.70411e-55	Microglia	Irak2
5.78394e-60	-0.29	0.122	0.177	1.79609e-55	Microglia	Nap1l1
6.02558e-60	0.318904	0.151	0.064	1.87112e-55	Microglia	Colgalt1
6.41822e-60	0.291708	0.058	0.01	1.99305e-55	Microglia	Plxdc1
6.9808e-60	0.322675	0.106	0.036	2.16775e-55	Microglia	Renbp
8.6216e-60	0.400537	0.099	0.031	2.67726e-55	Microglia	Nhlrc3
9.0355e-60	-0.240682	0.26	0.291	2.80579e-55	Microglia	Psmb1
1.07869e-59	0.235366	0.057	0.01	3.34965e-55	Microglia	Slc46a1
1.19757e-59	-0.2669	0.014	0.061	3.71882e-55	Microglia	Idi1
1.27934e-59	0.242099	0.058	0.011	3.97275e-55	Microglia	Gm38843
1.30255e-59	0.244003	0.056	0.009	4.04482e-55	Microglia	Fblim1
2.07915e-59	-0.283987	0.177	0.222	6.45639e-55	Microglia	Usmg5
3.12049e-59	-0.0332662	0.097	0.05	9.69004e-55	Microglia	Rtn1
4.84539e-59	0.28429	0.054	0.009	1.50464e-54	Microglia	Rab39
6.32085e-59	0.349654	0.098	0.031	1.96281e-54	Microglia	Trim30d
7.07048e-59	0.307561	0.144	0.059	2.1956e-54	Microglia	Lpcat3
7.7288e-59	-0.375155	0.089	0.143	2.40003e-54	Microglia	Rcn2
8.38057e-59	0.244313	0.063	0.013	2.60242e-54	Microglia	Pecr
9.23589e-59	-0.254797	0.167	0.213	2.86802e-54	Microglia	Cox14
9.69101e-59	-0.49763	0.232	0.245	3.00935e-54	Microglia	Tjp1
1.16662e-58	-0.473344	0.116	0.165	3.62271e-54	Microglia	Jam2
1.41915e-58	0.361081	0.524	0.358	4.40688e-54	Microglia	Rsrp1
1.6304e-58	-0.574498	0.05	0.113	5.06289e-54	Microglia	Ralgapa1
2.10137e-58	-0.396075	0.016	0.062	6.52539e-54	Microglia	Itpr1
2.26245e-58	-0.294807	0.149	0.197	7.02559e-54	Microglia	Snrpd2
2.3089e-58	-0.334885	0.025	0.078	7.16982e-54	Microglia	Slc41a1
2.81858e-58	0.327334	0.086	0.027	8.75255e-54	Microglia	Ebi3
3.3773e-58	0.335718	0.116	0.042	1.04875e-53	Microglia	Stx2
7.65677e-58	0.352387	0.066	0.014	2.37766e-53	Microglia	Accs
1.31212e-57	0.316986	0.082	0.023	4.07454e-53	Microglia	Icosl
1.85217e-57	0.404032	0.251	0.13	5.75153e-53	Microglia	Stx7
1.9836e-57	0.262824	0.051	0.008	6.15967e-53	Microglia	Zfp691
1.98939e-57	0.343848	0.185	0.087	6.17765e-53	Microglia	Ppp1r18
2.31855e-57	-0.545461	0.107	0.175	7.19981e-53	Microglia	Pcmtd1
3.04177e-57	-0.289428	0.158	0.208	9.44561e-53	Microglia	Scp2
3.07314e-57	-0.343017	0.116	0.178	9.54303e-53	Microglia	Ech1
3.13343e-57	-0.309712	0.162	0.191	9.73024e-53	Microglia	Nenf
4.48358e-57	0.143487	0.443	0.297	1.39229e-52	Microglia	Rack1
5.36598e-57	0.356698	0.152	0.066	1.6663e-52	Microglia	Cep170
7.42055e-57	-1.89355	0.024	0.071	2.3043e-52	Microglia	Camp
7.5321e-57	-0.58482	0.033	0.085	2.33894e-52	Microglia	Dock9
8.9951e-57	-0.239853	0.278	0.311	2.79325e-52	Microglia	Cox6a1
9.64591e-57	0.328753	0.26	0.137	2.99534e-52	Microglia	Pnp
1.01757e-56	0.290356	0.088	0.027	3.15985e-52	Microglia	Nagpa
1.04962e-56	-0.450329	0.053	0.107	3.25939e-52	Microglia	Sod1
1.19116e-56	-0.303861	0.259	0.294	3.6989e-52	Microglia	D8Ertd738e
1.27247e-56	0.38799	0.145	0.061	3.95141e-52	Microglia	Rap2a
2.14056e-56	-0.165752	0.228	0.187	6.64707e-52	Microglia	Shisa5
2.48401e-56	-0.318868	0.021	0.072	7.71359e-52	Microglia	Alcam
2.49721e-56	-0.364939	0.045	0.097	7.7546e-52	Microglia	Hmgn3
2.88326e-56	0.371019	0.168	0.077	8.95338e-52	Microglia	Tmem219
3.00143e-56	-0.336494	0.134	0.174	9.32035e-52	Microglia	Dstn
3.18904e-56	-0.320162	0.017	0.062	9.90293e-52	Microglia	Slc39a12
4.5939e-56	-0.411353	0.036	0.09	1.42654e-51	Microglia	Rab34
4.72201e-56	-0.0752333	0.335	0.252	1.46632e-51	Microglia	Bst2
4.84661e-56	0.374789	0.303	0.169	1.50502e-51	Microglia	Tor1aip1
5.17624e-56	0.272433	0.138	0.058	1.60738e-51	Microglia	Ptp4a3
5.27289e-56	0.34307	0.113	0.042	1.63739e-51	Microglia	Lrrc25
5.40903e-56	0.292181	0.095	0.032	1.67967e-51	Microglia	Nrros
6.33937e-56	-0.260693	0.199	0.242	1.96856e-51	Microglia	Psmb5
6.57368e-56	-0.386833	0.098	0.16	2.04133e-51	Microglia	Tbrg1
6.80004e-56	-0.47284	0.046	0.089	2.11162e-51	Microglia	Ttll3
8.82481e-56	0.226015	0.562	0.37	2.74037e-51	Microglia	Rpl17
8.85201e-56	-0.421577	0.025	0.076	2.74881e-51	Microglia	C4b
1.24327e-55	0.31882	0.086	0.025	3.86073e-51	Microglia	Ifitm10
1.41358e-55	-0.24907	0.253	0.291	4.38958e-51	Microglia	Ndufa6
1.48499e-55	0.393855	0.101	0.034	4.61134e-51	Microglia	Dgkd
1.7513e-55	0.361857	0.111	0.04	5.43832e-51	Microglia	Cask
2.20045e-55	0.17529	0.253	0.142	6.83306e-51	Microglia	Mtus1
2.67856e-55	0.371654	0.278	0.15	8.31772e-51	Microglia	Brk1
3.21168e-55	-0.36372	0.014	0.055	9.97323e-51	Microglia	Smco4
3.3567e-55	0.304995	0.063	0.014	1.04236e-50	Microglia	Trpv2
3.54293e-55	-0.614565	0.03	0.084	1.10018e-50	Microglia	Adgrl2
3.68073e-55	0.296088	0.173	0.082	1.14298e-50	Microglia	Ccni
3.6844e-55	-0.400923	0.031	0.084	1.14412e-50	Microglia	Rev3l
3.97241e-55	0.301503	0.061	0.013	1.23355e-50	Microglia	5430427O19Rik
5.30525e-55	-0.298918	0.018	0.064	1.64744e-50	Microglia	Kcnj10
5.81536e-55	-0.358356	0.043	0.097	1.80584e-50	Microglia	Msmo1
8.56787e-55	-0.285136	0.023	0.073	2.66058e-50	Microglia	1110008P14Rik
9.14262e-55	0.193849	0.238	0.129	2.83906e-50	Microglia	Adam10
1.06327e-54	-0.425202	0.058	0.122	3.30178e-50	Microglia	Cep85l
1.08352e-54	-0.302044	0.147	0.205	3.36466e-50	Microglia	Gtf2h5
1.70535e-54	-0.322996	0.206	0.254	5.29563e-50	Microglia	Map1lc3b
1.87649e-54	0.284327	0.303	0.169	5.82706e-50	Microglia	Rap1b
2.41219e-54	0.336261	0.073	0.02	7.49057e-50	Microglia	Ptpro
2.54484e-54	-0.316719	0.045	0.1	7.9025e-50	Microglia	Bola3
2.7191e-54	0.272144	0.091	0.03	8.44361e-50	Microglia	Gpr155
3.45104e-54	0.346402	0.148	0.065	1.07165e-49	Microglia	Irf2bp2
4.01543e-54	-0.262946	0.011	0.052	1.24691e-49	Microglia	Hspa4l
4.53378e-54	0.252756	0.057	0.011	1.40787e-49	Microglia	Zfp658
5.10084e-54	0.458344	0.131	0.054	1.58396e-49	Microglia	Apobec1
5.26101e-54	0.300364	0.112	0.042	1.6337e-49	Microglia	Atp6v0a2
5.35319e-54	-0.101133	0.419	0.331	1.66233e-49	Microglia	Rps7
5.60549e-54	-0.0643816	0.308	0.237	1.74067e-49	Microglia	Prdx5
5.93066e-54	0.238864	0.074	0.02	1.84165e-49	Microglia	Abhd17c
7.59314e-54	0.309057	0.078	0.025	2.3579e-49	Microglia	Siglece
8.03524e-54	0.374842	0.125	0.051	2.49518e-49	Microglia	Clec4a2
8.04946e-54	-0.279765	0.012	0.052	2.4996e-49	Microglia	Avpi1
9.62385e-54	-0.222469	0.222	0.251	2.9885e-49	Microglia	Atp5c1
9.81811e-54	0.276921	0.078	0.025	3.04882e-49	Microglia	C5ar1
1.05339e-53	0.143827	0.381	0.252	3.2711e-49	Microglia	Rps18
1.19279e-53	0.395526	0.416	0.246	3.70397e-49	Microglia	Tm9sf3
1.24587e-53	0.312469	0.085	0.027	3.86879e-49	Microglia	Ptk2b
1.29787e-53	0.390745	0.087	0.027	4.03028e-49	Microglia	Plekhm3
1.56715e-53	0.342697	0.16	0.074	4.86646e-49	Microglia	Apobec3
1.66173e-53	0.361735	0.198	0.097	5.16017e-49	Microglia	Hnrnpul1
1.68286e-53	0.418518	0.063	0.014	5.22577e-49	Microglia	Gm32036
1.85538e-53	0.265736	0.11	0.041	5.7615e-49	Microglia	Mfap3
2.21418e-53	-0.109119	0.053	0.026	6.87569e-49	Microglia	Cd79b
2.40575e-53	0.318979	0.231	0.12	7.47056e-49	Microglia	Sdcbp
2.91672e-53	-0.308192	0.21	0.242	9.05728e-49	Microglia	Dpm3
3.31125e-53	-0.257945	0.174	0.228	1.02824e-48	Microglia	H2afj
3.58121e-53	0.352372	0.159	0.074	1.11207e-48	Microglia	Ppp1r21
3.79116e-53	0.302081	0.169	0.082	1.17727e-48	Microglia	Trpc4ap
4.01843e-53	0.219551	0.054	0.011	1.24784e-48	Microglia	Tmem206
4.55077e-53	-0.309679	0.03	0.081	1.41315e-48	Microglia	Ift27
5.29073e-53	0.33823	0.189	0.093	1.64293e-48	Microglia	Lactb
6.25394e-53	-0.287884	0.103	0.162	1.94204e-48	Microglia	Ndufb6
6.95729e-53	-0.329306	0.011	0.051	2.16045e-48	Microglia	Arhgap26
7.43731e-53	0.304269	0.075	0.021	2.30951e-48	Microglia	Mitf
8.08605e-53	-0.490116	0.021	0.068	2.51096e-48	Microglia	Flnb
8.85451e-53	0.283522	0.086	0.028	2.74959e-48	Microglia	Tifa
8.92023e-53	0.372777	0.11	0.041	2.77e-48	Microglia	Ppm1h
9.19548e-53	-0.422452	0.018	0.062	2.85547e-48	Microglia	Zhx3
1.15615e-52	0.313155	0.087	0.028	3.59021e-48	Microglia	Sipa1l2
1.8631e-52	0.341301	0.091	0.03	5.78548e-48	Microglia	Arid3b
2.12895e-52	0.263188	0.053	0.01	6.61103e-48	Microglia	Kcnk13
2.86774e-52	0.453497	0.068	0.017	8.9052e-48	Microglia	Gm31243
3.21313e-52	0.283003	0.104	0.038	9.97774e-48	Microglia	Rilpl1
5.24972e-52	0.31994	0.099	0.035	1.63019e-47	Microglia	Rgs19
5.2717e-52	-0.191418	0.394	0.342	1.63702e-47	Microglia	H2afz
5.44333e-52	0.249546	0.626	0.43	1.69032e-47	Microglia	Rps23
6.14765e-52	-0.265688	0.175	0.217	1.90903e-47	Microglia	Mrps21
6.42866e-52	0.280752	0.055	0.012	1.99629e-47	Microglia	Ccdc88b
6.62578e-52	0.366554	0.214	0.11	2.0575e-47	Microglia	Krcc1
7.00238e-52	-0.288768	0.06	0.116	2.17445e-47	Microglia	Ddt
7.069e-52	-0.216384	0.302	0.32	2.19514e-47	Microglia	Ndufa2
7.91554e-52	0.316718	0.237	0.128	2.45801e-47	Microglia	Zfp292
8.04909e-52	0.268546	0.146	0.066	2.49948e-47	Microglia	Rin2
1.10076e-51	-0.325665	0.058	0.11	3.41821e-47	Microglia	Aamdc
1.10853e-51	0.330324	0.297	0.173	3.44232e-47	Microglia	Jmjd1c
1.15293e-51	0.261226	0.154	0.071	3.58021e-47	Microglia	Nucb1
1.30277e-51	-0.334865	0.137	0.183	4.0455e-47	Microglia	Psma6
1.31387e-51	-0.279837	0.25	0.259	4.07995e-47	Microglia	Hsp90aa1
1.51105e-51	0.260983	0.156	0.073	4.69227e-47	Microglia	Gm10073
1.68081e-51	0.220898	0.081	0.026	5.21941e-47	Microglia	Aars
2.24644e-51	0.239201	0.096	0.034	6.97586e-47	Microglia	Slc38a10
2.92688e-51	0.294246	0.144	0.065	9.08885e-47	Microglia	Cnpy3
3.15994e-51	0.349871	0.079	0.023	9.81255e-47	Microglia	Atf3
3.58525e-51	0.322188	0.148	0.067	1.11333e-46	Microglia	Nek7
3.72677e-51	-0.292647	0.094	0.143	1.15727e-46	Microglia	Mrps12
5.08433e-51	-1.26742	0.024	0.057	1.57884e-46	Microglia	Ccl5
5.95158e-51	-0.345325	0.013	0.054	1.84814e-46	Microglia	Tcaf1
5.9739e-51	0.299607	0.152	0.072	1.85507e-46	Microglia	Parp1
7.24971e-51	0.28235	0.085	0.028	2.25125e-46	Microglia	Abl1
7.32446e-51	0.291142	0.273	0.153	2.27446e-46	Microglia	Tmed5
7.52111e-51	-0.346533	0.105	0.165	2.33553e-46	Microglia	Pttg1
9.37522e-51	-0.385826	0.021	0.064	2.91129e-46	Microglia	Pdxk
1.05957e-50	-0.204079	0.261	0.27	3.29028e-46	Microglia	Atp5g1
1.40684e-50	0.406068	0.089	0.029	4.36866e-46	Microglia	Pik3cd
1.7554e-50	-0.263536	0.015	0.058	5.45105e-46	Microglia	Plin3
1.79028e-50	0.339008	0.118	0.047	5.55936e-46	Microglia	Tbc1d23
2.29863e-50	-0.483983	0.069	0.124	7.13793e-46	Microglia	Klhl5
2.33057e-50	0.377201	0.176	0.085	7.23712e-46	Microglia	Rab8b
2.47508e-50	0.316051	0.086	0.028	7.68587e-46	Microglia	Tep1
2.66409e-50	-0.353308	0.021	0.068	8.27279e-46	Microglia	Snx21
3.159e-50	-0.265552	0.101	0.171	9.80965e-46	Microglia	Fabp5
3.15992e-50	-0.306308	0.166	0.192	9.81251e-46	Microglia	Map1lc3a
3.2501e-50	0.333545	0.086	0.028	1.00925e-45	Microglia	Il4ra
3.62734e-50	0.150947	0.663	0.472	1.1264e-45	Microglia	Rpl32
3.92312e-50	0.295661	0.212	0.112	1.21825e-45	Microglia	Arid1a
3.94583e-50	-0.22401	0.013	0.053	1.2253e-45	Microglia	Fdft1
4.22837e-50	-0.267796	0.141	0.187	1.31304e-45	Microglia	Mrpl33
4.32454e-50	-0.443195	0.061	0.124	1.3429e-45	Microglia	Cdkn1a
5.72545e-50	0.34281	0.096	0.034	1.77793e-45	Microglia	Camkk2
5.72777e-50	0.280223	0.193	0.099	1.77864e-45	Microglia	Aup1
5.86042e-50	-0.195295	0.589	0.531	1.81984e-45	Microglia	Rpl8
6.99545e-50	-0.291105	0.18	0.224	2.1723e-45	Microglia	Atp5b
7.12974e-50	0.28978	0.081	0.027	2.214e-45	Microglia	Pkib
7.29201e-50	0.244594	0.065	0.017	2.26439e-45	Microglia	Pik3ap1
8.23587e-50	0.0486777	0.176	0.098	2.55749e-45	Microglia	Adam15
9.63882e-50	0.277106	0.069	0.02	2.99314e-45	Microglia	Ldlrad4
1.01236e-49	-0.328177	0.052	0.105	3.14369e-45	Microglia	Eci1
1.01634e-49	0.357767	0.238	0.129	3.15604e-45	Microglia	Prpf38b
1.26727e-49	0.325582	0.381	0.237	3.93526e-45	Microglia	Ptpra
1.27568e-49	0.293124	0.065	0.018	3.96135e-45	Microglia	Sh3bp1
1.39265e-49	0.310863	0.128	0.054	4.3246e-45	Microglia	Mgat1
1.42461e-49	-0.512612	0.063	0.121	4.42384e-45	Microglia	Fryl
1.90806e-49	0.340938	0.444	0.282	5.92511e-45	Microglia	Tmem50a
2.12843e-49	-0.410114	0.115	0.164	6.6094e-45	Microglia	Ttc3
2.14102e-49	-0.161081	0.447	0.401	6.64851e-45	Microglia	Laptm4a
2.34674e-49	-0.291655	0.04	0.094	7.28733e-45	Microglia	Slc9a3r1
2.44962e-49	-0.356064	0.114	0.153	7.6068e-45	Microglia	Lmo4
2.56262e-49	0.285351	0.098	0.036	7.95772e-45	Microglia	Slc35c2
2.65412e-49	0.281142	0.395	0.24	8.24184e-45	Microglia	Vamp8
4.61851e-49	0.346345	0.095	0.034	1.43419e-44	Microglia	Vrk2
4.63945e-49	-0.533288	0.056	0.11	1.44069e-44	Microglia	4931406P16Rik
7.862e-49	-0.312048	0.133	0.177	2.44139e-44	Microglia	Ndufs6
8.05456e-49	-0.207962	0.349	0.362	2.50118e-44	Microglia	Tax1bp1
9.27723e-49	-0.489549	0.056	0.113	2.88086e-44	Microglia	Notch1
9.8516e-49	-0.527527	0.05	0.105	3.05922e-44	Microglia	Gimap1
1.26063e-48	0.121875	0.103	0.046	3.91462e-44	Microglia	Nrp2
1.3408e-48	-0.297901	0.049	0.097	4.16358e-44	Microglia	Slc22a17
1.51146e-48	0.253241	0.137	0.065	4.69354e-44	Microglia	Sort1
1.80912e-48	0.172439	0.801	0.677	5.61785e-44	Microglia	Tpt1
1.99785e-48	-0.382331	0.031	0.074	6.20393e-44	Microglia	Tjp2
2.31121e-48	-0.247499	0.125	0.171	7.177e-44	Microglia	Snrpd1
2.69823e-48	0.314887	0.15	0.07	8.37882e-44	Microglia	Aftph
3.92788e-48	-0.256676	0.099	0.154	1.21972e-43	Microglia	Eid1
5.06969e-48	-1.25291	0.032	0.086	1.57429e-43	Microglia	Hbb-bt
5.15407e-48	0.265208	0.135	0.06	1.60049e-43	Microglia	Heca
5.2318e-48	0.336535	0.111	0.045	1.62463e-43	Microglia	Stambpl1
6.16426e-48	-0.396472	0.119	0.144	1.91419e-43	Microglia	Gatm
6.56485e-48	0.374011	0.563	0.38	2.03858e-43	Microglia	Tmbim6
7.50348e-48	0.321875	0.258	0.148	2.33006e-43	Microglia	Akap13
8.05838e-48	0.170232	0.103	0.046	2.50237e-43	Microglia	Chn2
8.56814e-48	-0.272639	0.04	0.089	2.66066e-43	Microglia	Lbh
9.11117e-48	0.323917	0.061	0.016	2.82929e-43	Microglia	Cfap74
9.17165e-48	0.317493	0.069	0.019	2.84807e-43	Microglia	Bank1
9.93152e-48	-0.234574	0.166	0.194	3.08404e-43	Microglia	Nop10
1.01769e-47	-0.331982	0.119	0.165	3.16022e-43	Microglia	Fkbp1a
1.1498e-47	-0.305388	0.121	0.167	3.57048e-43	Microglia	Higd1a
2.09893e-47	0.230315	0.153	0.075	6.51781e-43	Microglia	Il6st
2.11167e-47	-0.420068	0.03	0.077	6.55737e-43	Microglia	Foxo1
2.11546e-47	-0.102282	0.67	0.6	6.56915e-43	Microglia	Ppia
2.23929e-47	-0.24779	0.207	0.229	6.95368e-43	Microglia	Nucks1
2.81731e-47	0.307121	0.055	0.012	8.7486e-43	Microglia	Naip5
2.89463e-47	-0.280842	0.182	0.22	8.9887e-43	Microglia	Pdcd5
3.29642e-47	-0.269953	0.026	0.073	1.02364e-42	Microglia	Sc5d
3.5954e-47	0.328329	0.098	0.037	1.11648e-42	Microglia	Stk10
3.61545e-47	0.295145	0.111	0.045	1.1227e-42	Microglia	Rnf149
3.68109e-47	0.398194	0.125	0.053	1.14309e-42	Microglia	Vps9d1
3.9586e-47	0.262652	0.152	0.071	1.22926e-42	Microglia	Lipa
4.15551e-47	0.20259	0.147	0.075	1.29041e-42	Microglia	Nupr1
4.92944e-47	-0.117108	0.591	0.479	1.53074e-42	Microglia	Rps5
5.25392e-47	0.291609	0.135	0.06	1.6315e-42	Microglia	Mob1a
5.29101e-47	0.302303	0.162	0.079	1.64302e-42	Microglia	Trp53
5.66529e-47	-0.260723	0.202	0.226	1.75924e-42	Microglia	Nol7
5.71603e-47	0.329746	0.342	0.203	1.775e-42	Microglia	Mrpl52
6.33898e-47	-0.197122	0.191	0.204	1.96844e-42	Microglia	Ndufab1
6.87242e-47	-0.470353	0.033	0.075	2.13409e-42	Microglia	Rgs3
7.46504e-47	-0.413881	0.05	0.104	2.31812e-42	Microglia	Per3
8.49165e-47	-0.3096	0.016	0.057	2.63691e-42	Microglia	Afap1
1.01909e-46	-0.27111	0.047	0.096	3.16458e-42	Microglia	Glo1
1.03023e-46	-0.217535	0.289	0.303	3.19918e-42	Microglia	Ubl5
1.23552e-46	-0.283608	0.073	0.123	3.83665e-42	Microglia	Sod2
1.35297e-46	0.28582	0.155	0.075	4.20138e-42	Microglia	Grk2
2.10742e-46	0.356183	0.125	0.054	6.54418e-42	Microglia	Csad
2.19484e-46	0.263353	0.237	0.131	6.81562e-42	Microglia	Tmed3
2.6058e-46	0.261657	0.076	0.024	8.09178e-42	Microglia	Man1c1
2.61855e-46	0.336745	0.285	0.168	8.13138e-42	Microglia	Bmyc
2.7391e-46	-0.26063	0.02	0.061	8.50573e-42	Microglia	Gstk1
2.76543e-46	-0.410698	0.032	0.076	8.58749e-42	Microglia	2011-09-01
3.35068e-46	-0.475194	0.028	0.073	1.04049e-41	Microglia	Scarb1
3.55059e-46	0.162773	0.055	0.014	1.10256e-41	Microglia	Trpm4
3.57816e-46	0.297692	0.103	0.04	1.11112e-41	Microglia	Mgat5
4.55759e-46	0.317527	0.151	0.071	1.41527e-41	Microglia	Cap1
5.15798e-46	0.27613	0.058	0.014	1.60171e-41	Microglia	Tmem144
9.12298e-46	-0.130933	0.812	0.786	2.83296e-41	Microglia	mt-Atp6
9.72694e-46	0.351279	0.354	0.215	3.02051e-41	Microglia	Scaf11
9.80692e-46	0.390283	0.252	0.141	3.04534e-41	Microglia	Mia2
9.88203e-46	0.300944	0.192	0.1	3.06867e-41	Microglia	Atp6ap1
1.09998e-45	-0.362168	0.266	0.312	3.41578e-41	Microglia	Atrx
1.68237e-45	-0.403128	0.07	0.116	5.22425e-41	Microglia	Appl2
1.94514e-45	0.282826	0.179	0.091	6.04023e-41	Microglia	Sec14l1
2.05991e-45	0.375851	0.135	0.061	6.39662e-41	Microglia	Arhgef6
2.15406e-45	0.363698	0.096	0.036	6.689e-41	Microglia	Madd
2.58855e-45	0.284108	0.059	0.015	8.03822e-41	Microglia	Orai2
2.62538e-45	-0.313332	0.03	0.076	8.15258e-41	Microglia	Mfn1
2.65037e-45	0.221348	0.144	0.069	8.2302e-41	Microglia	Pan3
3.19209e-45	-0.196928	0.253	0.259	9.91239e-41	Microglia	Sub1
4.13353e-45	-0.00898666	0.052	0.026	1.28359e-40	Microglia	Mag
5.62676e-45	0.2751	0.15	0.072	1.74728e-40	Microglia	Snx17
5.75652e-45	-0.276723	0.142	0.185	1.78757e-40	Microglia	Mrps24
6.5598e-45	0.25211	0.058	0.016	2.03701e-40	Microglia	BC035044
8.37859e-45	0.27598	0.127	0.057	2.6018e-40	Microglia	Wsb1
9.24032e-45	-0.407161	0.091	0.148	2.8694e-40	Microglia	Cast
9.76875e-45	0.353915	0.494	0.324	3.03349e-40	Microglia	Rab14
9.96531e-45	0.318977	0.054	0.013	3.09453e-40	Microglia	Cacnb2
1.02267e-44	0.290606	0.212	0.116	3.17568e-40	Microglia	Cul1
1.18483e-44	-0.273597	0.147	0.192	3.67926e-40	Microglia	Hcfc1r1
1.23056e-44	0.207612	0.071	0.023	3.82125e-40	Microglia	Erf
1.36164e-44	0.171104	0.425	0.28	4.2283e-40	Microglia	Itgb1
2.02287e-44	-0.116359	0.594	0.544	6.28163e-40	Microglia	Serf2
2.40257e-44	0.319743	0.053	0.012	7.46069e-40	Microglia	Tnfsf8
2.58815e-44	0.141745	0.48	0.337	8.03699e-40	Microglia	Fus
2.69496e-44	-0.243256	0.018	0.058	8.36866e-40	Microglia	Pyurf
2.71731e-44	-0.38233	0.13	0.183	8.43806e-40	Microglia	Kif5b
2.91079e-44	-0.2523	0.036	0.083	9.03889e-40	Microglia	Hmgcr
3.29953e-44	0.313862	0.307	0.191	1.0246e-39	Microglia	Arhgef1
3.37793e-44	-0.353444	0.02	0.058	1.04895e-39	Microglia	Btbd3
3.39153e-44	0.308857	0.182	0.094	1.05317e-39	Microglia	Atp6ap2
3.48584e-44	-0.475191	0.024	0.065	1.08246e-39	Microglia	Afap1l1
3.69394e-44	0.247866	0.068	0.021	1.14708e-39	Microglia	Slc15a4
4.23447e-44	0.33414	0.083	0.031	1.31493e-39	Microglia	Tnfaip2
4.46065e-44	-0.491671	0.1	0.161	1.38517e-39	Microglia	Klf7
5.78659e-44	-0.330237	0.108	0.154	1.79691e-39	Microglia	Ppp1r2
5.83422e-44	-0.123458	0.835	0.802	1.8117e-39	Microglia	mt-Co2
7.33122e-44	-0.604793	0.048	0.092	2.27657e-39	Microglia	Vcam1
8.01598e-44	0.32077	0.309	0.181	2.4892e-39	Microglia	Grb2
1.00209e-43	-0.166328	0.24	0.234	3.1118e-39	Microglia	Rpl22l1
1.05739e-43	0.233895	0.095	0.037	3.28352e-39	Microglia	Mfsd1
1.47106e-43	-0.209414	0.303	0.304	4.5681e-39	Microglia	Nedd8
1.64809e-43	-0.316375	0.199	0.226	5.11782e-39	Microglia	Rdx
1.65323e-43	0.276478	0.074	0.024	5.13377e-39	Microglia	Rgmb
1.67276e-43	-0.328118	0.015	0.051	5.19441e-39	Microglia	Rtl8b
1.69305e-43	-0.23151	0.239	0.259	5.25743e-39	Microglia	Gabarapl2
1.84153e-43	-0.300864	0.052	0.106	5.71852e-39	Microglia	Gclm
1.85701e-43	0.229307	0.073	0.024	5.76659e-39	Microglia	Cln8
2.47269e-43	-0.167724	0.202	0.208	7.67843e-39	Microglia	Mdh1
2.74969e-43	0.22487	0.056	0.014	8.53862e-39	Microglia	Itpripl1
3.03056e-43	0.295746	0.155	0.076	9.4108e-39	Microglia	Dgkz
3.48203e-43	-0.337623	0.1	0.139	1.08127e-38	Microglia	Mtss1
4.25197e-43	0.137396	0.094	0.037	1.32037e-38	Microglia	Mfng
6.84434e-43	0.253339	0.123	0.055	2.12537e-38	Microglia	Ncoa3
7.58655e-43	0.265908	0.165	0.083	2.35585e-38	Microglia	Herpud1
8.60332e-43	-0.44333	0.015	0.054	2.67159e-38	Microglia	Tnfsf10
1.01431e-42	0.196662	0.27	0.161	3.14975e-38	Microglia	Ifnar2
1.336e-42	-0.221556	0.211	0.234	4.14868e-38	Microglia	Tomm7
1.40702e-42	0.288756	0.11	0.048	4.36923e-38	Microglia	Tbc1d5
1.59759e-42	0.225789	0.119	0.054	4.961e-38	Microglia	Gcn1l1
1.59932e-42	-0.259534	0.036	0.083	4.96636e-38	Microglia	Hmgcs1
1.64593e-42	0.134477	0.13	0.079	5.11111e-38	Microglia	Ms4a6b
1.7302e-42	-0.312703	0.053	0.1	5.37278e-38	Microglia	Dag1
1.99482e-42	0.207122	0.052	0.014	6.19451e-38	Microglia	Bid
2.37549e-42	-0.247463	0.019	0.058	7.37661e-38	Microglia	Fam92a
2.67339e-42	0.273108	0.051	0.012	8.30168e-38	Microglia	Nfatc2
2.68592e-42	0.180327	0.735	0.573	8.3406e-38	Microglia	Rpl27a
3.14227e-42	0.23403	0.105	0.045	9.75771e-38	Microglia	Fbrsl1
3.75325e-42	-0.28528	0.2	0.227	1.1655e-37	Microglia	Capns1
4.08067e-42	0.211783	0.062	0.018	1.26717e-37	Microglia	Traf5
4.28016e-42	0.23029	0.119	0.057	1.32912e-37	Microglia	Rab6b
4.28838e-42	-0.481037	0.115	0.159	1.33167e-37	Microglia	Ifnar1
4.38148e-42	-1.31691	0.027	0.073	1.36058e-37	Microglia	Hba-a1
4.81862e-42	0.254031	0.09	0.035	1.49633e-37	Microglia	Etv3
5.13464e-42	-0.258943	0.043	0.089	1.59446e-37	Microglia	Cyp51
7.06831e-42	-0.243931	0.128	0.164	2.19492e-37	Microglia	Rexo2
7.32912e-42	0.246756	0.217	0.125	2.27591e-37	Microglia	Hdlbp
8.07687e-42	-0.296029	0.055	0.098	2.50811e-37	Microglia	Ahcyl2
9.72227e-42	-0.493588	0.039	0.077	3.01906e-37	Microglia	Layn
1.07114e-41	-0.41603	0.079	0.133	3.32622e-37	Microglia	Sp100
1.16717e-41	-0.242274	0.213	0.232	3.62443e-37	Microglia	Eif3k
1.44801e-41	-0.262071	0.08	0.128	4.49651e-37	Microglia	Mrpl58
1.52588e-41	0.293091	0.086	0.033	4.7383e-37	Microglia	Zfp385a
1.6376e-41	0.270531	0.071	0.024	5.08523e-37	Microglia	Sash3
1.746e-41	-0.416265	0.092	0.139	5.42185e-37	Microglia	Sypl
1.90074e-41	0.07922	0.528	0.378	5.90236e-37	Microglia	Rpl22
1.93068e-41	-0.344203	0.188	0.181	5.99533e-37	Microglia	Ifi27l2a
2.35107e-41	0.259286	0.13	0.062	7.30077e-37	Microglia	Nipa2
2.43913e-41	0.0270109	0.197	0.148	7.57424e-37	Microglia	Atp1a1
2.5989e-41	0.318702	0.491	0.321	8.07036e-37	Microglia	Rps25
3.1156e-41	0.396658	0.109	0.048	9.67486e-37	Microglia	Csf2ra
3.20853e-41	0.368667	0.074	0.024	9.96345e-37	Microglia	Cacna1d
3.60115e-41	0.228684	0.143	0.072	1.11826e-36	Microglia	Arl8b
3.92629e-41	0.243564	0.298	0.182	1.21923e-36	Microglia	Klf3
4.60981e-41	0.299638	0.062	0.018	1.43148e-36	Microglia	Arhgap24
4.99442e-41	-0.494654	0.029	0.063	1.55092e-36	Microglia	Wfdc17
5.24213e-41	-0.299019	0.14	0.181	1.62784e-36	Microglia	Stub1
5.39918e-41	-0.191628	0.289	0.292	1.67661e-36	Microglia	Rab2a
6.35733e-41	-0.224776	0.175	0.211	1.97414e-36	Microglia	Psmb3
6.43159e-41	0.325437	0.353	0.218	1.9972e-36	Microglia	Pnrc1
7.01267e-41	-0.322894	0.115	0.158	2.17764e-36	Microglia	Acp1
8.53766e-41	-0.283174	0.038	0.083	2.6512e-36	Microglia	Mettl26
9.05658e-41	-0.306839	0.087	0.134	2.81234e-36	Microglia	Mocs2
9.05892e-41	-0.347057	0.016	0.052	2.81307e-36	Microglia	Nsmf
9.26832e-41	0.261933	0.057	0.016	2.87809e-36	Microglia	Mb21d1
9.67007e-41	-0.274108	0.22	0.239	3.00285e-36	Microglia	Jund
1.06057e-40	-0.238662	0.102	0.14	3.2934e-36	Microglia	Suclg1
1.07076e-40	0.233394	0.104	0.044	3.32502e-36	Microglia	Plekhf2
1.08475e-40	-0.10892	0.558	0.486	3.36849e-36	Microglia	Rpl24
1.09203e-40	0.12086	0.516	0.369	3.39107e-36	Microglia	Rpl7
1.13714e-40	0.224955	0.052	0.014	3.53115e-36	Microglia	Tagap
1.19174e-40	0.310018	0.086	0.032	3.70071e-36	Microglia	Slc35f6
1.37317e-40	-0.409447	0.024	0.061	4.26409e-36	Microglia	Phactr1
1.47778e-40	-0.42302	0.03	0.075	4.58896e-36	Microglia	Oasl2
1.5398e-40	-0.370171	0.088	0.134	4.78153e-36	Microglia	Vezf1
2.05152e-40	0.252433	0.097	0.041	6.37059e-36	Microglia	Ythdf2
2.07048e-40	0.299857	0.238	0.135	6.42945e-36	Microglia	Nptn
2.14303e-40	-0.32292	0.041	0.076	6.65476e-36	Microglia	Tubb2b
3.02152e-40	0.257679	0.063	0.021	9.38274e-36	Microglia	Rassf5
3.47468e-40	0.352984	0.124	0.057	1.07899e-35	Microglia	Rnpep
3.65326e-40	0.216146	0.119	0.055	1.13445e-35	Microglia	Rreb1
4.30536e-40	-0.24884	0.118	0.156	1.33694e-35	Microglia	Uqcrfs1
4.36692e-40	0.311468	0.084	0.031	1.35606e-35	Microglia	Slc25a37
4.59837e-40	0.343886	0.181	0.095	1.42793e-35	Microglia	Arpc4
5.01032e-40	-0.172102	0.2	0.229	1.55585e-35	Microglia	Psmb2
5.68434e-40	-0.242529	0.133	0.17	1.76516e-35	Microglia	Nme1
5.69946e-40	0.322636	0.099	0.041	1.76985e-35	Microglia	Itgav
5.76433e-40	0.200792	0.083	0.031	1.79e-35	Microglia	Il13ra1
5.91023e-40	-0.263002	0.096	0.14	1.8353e-35	Microglia	Ube2s
6.2549e-40	0.272563	0.09	0.036	1.94234e-35	Microglia	Klhl6
7.03013e-40	-0.288132	0.02	0.058	2.18307e-35	Microglia	Ppp2r3a
7.30793e-40	0.276623	0.07	0.024	2.26933e-35	Microglia	Snx30
7.48211e-40	0.290139	0.186	0.101	2.32342e-35	Microglia	Tox4
7.90049e-40	0.231008	0.116	0.053	2.45334e-35	Microglia	Kpna3
8.19893e-40	-0.261766	0.118	0.163	2.54601e-35	Microglia	Dctn3
8.25281e-40	0.12673	0.196	0.113	2.56275e-35	Microglia	Il10rb
1.10562e-39	-0.469981	0.022	0.066	3.43328e-35	Microglia	Map4k2
1.20067e-39	-0.221404	0.165	0.187	3.72844e-35	Microglia	Snrpe
1.32537e-39	0.296383	0.324	0.2	4.11568e-35	Microglia	Pabpc1
1.40111e-39	0.248659	0.098	0.041	4.35086e-35	Microglia	Fuca2
1.41603e-39	-0.267716	0.053	0.1	4.39718e-35	Microglia	Guk1
1.41954e-39	-0.463723	0.115	0.161	4.4081e-35	Microglia	Pitpnc1
1.65549e-39	-0.259917	0.318	0.366	5.1408e-35	Microglia	Prpf4b
1.6559e-39	-0.380234	0.026	0.068	5.14206e-35	Microglia	Vat1
1.66427e-39	-0.207622	0.153	0.176	5.16807e-35	Microglia	Vdac3
1.80033e-39	-0.26213	0.027	0.067	5.59056e-35	Microglia	Rida
1.93285e-39	0.230522	0.053	0.015	6.00208e-35	Microglia	Plau
2.24825e-39	0.199992	0.051	0.013	6.9815e-35	Microglia	Fam217b
2.8123e-39	0.209518	0.053	0.014	8.73305e-35	Microglia	Wdr81
3.44504e-39	-0.297232	0.057	0.104	1.06979e-34	Microglia	Sfxn1
3.708e-39	-0.232131	0.224	0.244	1.15145e-34	Microglia	Fis1
4.02051e-39	-0.198493	0.2	0.226	1.24849e-34	Microglia	Swi5
5.51118e-39	0.173757	0.485	0.331	1.71139e-34	Microglia	Rpl5
5.60916e-39	0.160463	0.08	0.032	1.74181e-34	Microglia	Acads
5.73371e-39	0.341924	0.168	0.088	1.78049e-34	Microglia	Gtpbp2
5.98633e-39	-0.24853	0.127	0.172	1.85894e-34	Microglia	Mdh2
6.58717e-39	0.245936	0.481	0.318	2.04551e-34	Microglia	Arpc2
6.72346e-39	-0.220106	0.196	0.216	2.08784e-34	Microglia	Coa3
7.61249e-39	-0.122858	0.291	0.283	2.36391e-34	Microglia	Pebp1
9.27639e-39	0.215241	0.126	0.062	2.8806e-34	Microglia	Fam117b
9.65978e-39	0.269116	0.099	0.042	2.99965e-34	Microglia	Ncstn
1.14206e-38	0.229339	0.082	0.032	3.54644e-34	Microglia	Slc29a1
1.29607e-38	-0.354029	0.128	0.176	4.02469e-34	Microglia	Klf13
1.53814e-38	-0.328716	0.021	0.059	4.77637e-34	Microglia	Irf7
1.62429e-38	0.258718	0.306	0.198	5.0439e-34	Microglia	Map4k4
1.90468e-38	-0.33544	0.023	0.062	5.9146e-34	Microglia	Rora
1.96333e-38	0.335692	0.169	0.089	6.09672e-34	Microglia	Ep300
2.20547e-38	0.321297	0.092	0.037	6.84865e-34	Microglia	Parp8
2.44888e-38	0.288828	0.261	0.159	7.60451e-34	Microglia	Tra2b
2.70823e-38	-0.213743	0.168	0.177	8.40986e-34	Microglia	Dek
2.82076e-38	0.168811	0.106	0.049	8.75931e-34	Microglia	Mcfd2
3.57996e-38	0.246266	0.091	0.04	1.11169e-33	Microglia	Khdrbs3
3.90439e-38	-0.395538	0.084	0.135	1.21243e-33	Microglia	Xaf1
4.1156e-38	0.241178	0.119	0.057	1.27802e-33	Microglia	Sbno2
4.20675e-38	0.311924	0.315	0.19	1.30632e-33	Microglia	Os9
4.48761e-38	0.320936	0.092	0.037	1.39354e-33	Microglia	Tango2
4.82497e-38	-0.252075	0.105	0.146	1.4983e-33	Microglia	Mrps16
5.17884e-38	-0.27449	0.068	0.116	1.60819e-33	Microglia	Ugp2
5.37964e-38	-0.313663	0.192	0.207	1.67054e-33	Microglia	Slc50a1
6.34082e-38	-0.527933	0.07	0.122	1.96902e-33	Microglia	Gm26532
6.68289e-38	0.203817	0.714	0.548	2.07524e-33	Microglia	Rpl35a
7.38554e-38	0.204673	0.058	0.018	2.29343e-33	Microglia	Snn
9.10784e-38	-0.271202	0.14	0.184	2.82826e-33	Microglia	Eno1
9.51241e-38	-0.243549	0.019	0.057	2.95389e-33	Microglia	Fdps
9.57417e-38	-0.307633	0.028	0.069	2.97307e-33	Microglia	Lppos
1.00194e-37	0.337213	0.107	0.047	3.11133e-33	Microglia	Btbd9
1.2157e-37	0.236536	0.068	0.025	3.7751e-33	Microglia	Pilra
1.21573e-37	0.219062	0.2	0.114	3.77522e-33	Microglia	P4hb
1.30001e-37	-0.262252	0.023	0.059	4.03691e-33	Microglia	Them4
1.30346e-37	0.300558	0.151	0.077	4.04763e-33	Microglia	Igsf8
1.30878e-37	-0.234443	0.017	0.052	4.06417e-33	Microglia	Mapre3
1.35311e-37	0.267056	0.235	0.138	4.2018e-33	Microglia	Ptbp3
1.35547e-37	-0.22677	0.022	0.06	4.20915e-33	Microglia	Agpat4
1.39418e-37	-0.184042	0.227	0.25	4.32933e-33	Microglia	Cd47
1.57648e-37	0.312028	0.153	0.079	4.89544e-33	Microglia	Slc38a9
1.90197e-37	0.309588	0.208	0.119	5.90619e-33	Microglia	Spire1
1.92235e-37	-0.264175	0.158	0.194	5.96947e-33	Microglia	Rwdd1
1.96316e-37	-0.268269	0.156	0.193	6.0962e-33	Microglia	Sri
2.20869e-37	0.191617	0.067	0.024	6.85866e-33	Microglia	Gmpr
2.31481e-37	-0.239864	0.215	0.247	7.18819e-33	Microglia	Smc1a
2.66112e-37	-0.0988233	0.538	0.452	8.26358e-33	Microglia	H2-D1
2.78312e-37	-0.211564	0.219	0.249	8.64242e-33	Microglia	Psmb6
2.88352e-37	0.159374	0.67	0.495	8.9542e-33	Microglia	Rps4x
2.90871e-37	0.275443	0.116	0.053	9.03243e-33	Microglia	Csk
3.15903e-37	0.291924	0.111	0.05	9.80972e-33	Microglia	Lactb2
3.2212e-37	0.222071	0.066	0.022	1.00028e-32	Microglia	Mob3c
3.24854e-37	0.240472	0.054	0.015	1.00877e-32	Microglia	Lpxn
3.43555e-37	0.189595	0.053	0.015	1.06684e-32	Microglia	Rnf19b
3.6103e-37	-0.178958	0.02	0.059	1.12111e-32	Microglia	Hsdl2
3.73006e-37	0.238056	0.157	0.082	1.1583e-32	Microglia	Tab2
3.77443e-37	0.285157	0.309	0.191	1.17207e-32	Microglia	Ptp4a2
3.92865e-37	-0.259077	0.02	0.056	1.21996e-32	Microglia	Pygb
4.49254e-37	0.184302	0.144	0.077	1.39507e-32	Microglia	Sbf2
4.60275e-37	0.185631	0.094	0.045	1.42929e-32	Microglia	Commd9
4.6162e-37	0.268472	0.064	0.02	1.43347e-32	Microglia	Calhm2
4.83151e-37	-0.462671	0.065	0.109	1.50033e-32	Microglia	Wwc2
6.05919e-37	0.140941	0.066	0.027	1.88156e-32	Microglia	Serpinf1
6.06224e-37	-0.459131	0.077	0.111	1.88251e-32	Microglia	Rbpms
6.13703e-37	-0.193559	0.285	0.283	1.90573e-32	Microglia	Krtcap2
6.32623e-37	-0.254774	0.032	0.071	1.96448e-32	Microglia	Pmvk
6.40442e-37	0.308205	0.206	0.118	1.98876e-32	Microglia	Taf15
6.44627e-37	0.188534	0.528	0.368	2.00176e-32	Microglia	Rpl10a
6.67942e-37	-0.107375	0.22	0.147	2.07416e-32	Microglia	Pdgfb
6.97918e-37	0.284391	0.133	0.066	2.16725e-32	Microglia	Akirin1
7.89628e-37	0.322967	0.112	0.053	2.45203e-32	Microglia	Ncf4
8.29771e-37	-0.23848	0.042	0.083	2.57669e-32	Microglia	Mrps6
8.81417e-37	0.242517	0.241	0.149	2.73707e-32	Microglia	Zfp644
8.98472e-37	-0.300218	0.114	0.127	2.79003e-32	Microglia	Gas6
9.14194e-37	0.304558	0.113	0.053	2.83885e-32	Microglia	Pgd
9.98668e-37	-0.276501	0.124	0.167	3.10116e-32	Microglia	Aurkaip1
9.98928e-37	0.23595	0.095	0.04	3.10197e-32	Microglia	Stat6
9.99844e-37	0.132455	0.099	0.049	3.10481e-32	Microglia	B4galt4
1.03698e-36	0.360449	0.117	0.054	3.22013e-32	Microglia	Ranbp10
1.10766e-36	-0.181129	0.164	0.202	3.43962e-32	Microglia	Sf3b6
1.18309e-36	-0.264712	0.025	0.061	3.67385e-32	Microglia	Slc44a1
1.24847e-36	0.190243	0.181	0.105	3.87686e-32	Microglia	Gm2a
1.28526e-36	-0.0832845	0.548	0.504	3.99113e-32	Microglia	Hnrnpa2b1
1.38586e-36	0.22682	0.051	0.014	4.30352e-32	Microglia	Fkbp5
1.39708e-36	-0.0765096	0.244	0.206	4.33835e-32	Microglia	Taldo1
1.53033e-36	-0.218046	0.028	0.067	4.75213e-32	Microglia	Acaa2
1.83499e-36	-0.227596	0.27	0.299	5.69818e-32	Microglia	Psma3
1.84559e-36	0.259922	0.104	0.047	5.73111e-32	Microglia	Map1s
1.851e-36	0.221158	0.052	0.014	5.74791e-32	Microglia	Large1
1.87501e-36	0.238674	0.12	0.059	5.82246e-32	Microglia	Epsti1
2.0884e-36	0.25921	0.207	0.122	6.48512e-32	Microglia	Camk2d
2.2822e-36	-0.405582	0.033	0.079	7.08693e-32	Microglia	Nr3c2
2.44761e-36	0.251022	0.153	0.082	7.60057e-32	Microglia	Trim26
2.44967e-36	-0.261816	0.103	0.119	7.60695e-32	Microglia	Tspan7
2.53577e-36	0.273145	0.121	0.059	7.87431e-32	Microglia	Scpep1
2.65911e-36	-0.246652	0.115	0.145	8.25734e-32	Microglia	Mrpl51
2.84483e-36	-0.32652	0.035	0.076	8.83404e-32	Microglia	Camk2g
2.86965e-36	0.203135	0.078	0.032	8.91111e-32	Microglia	Socs6
2.99174e-36	0.234071	0.1	0.045	9.29025e-32	Microglia	Slc12a6
3.44043e-36	-0.112638	0.292	0.28	1.06836e-31	Microglia	Atp5f1
4.29898e-36	0.155232	0.186	0.107	1.33496e-31	Microglia	Peli1
4.83413e-36	-0.249408	0.02	0.055	1.50114e-31	Microglia	Wipi1
4.99472e-36	-0.219946	0.162	0.171	1.55101e-31	Microglia	Hmgn1
5.18491e-36	0.162002	0.198	0.118	1.61007e-31	Microglia	Leprot
5.18674e-36	0.272888	0.227	0.135	1.61064e-31	Microglia	Rnf111
5.39292e-36	0.280661	0.148	0.077	1.67466e-31	Microglia	Galnt1
6.81533e-36	0.180307	0.062	0.021	2.11636e-31	Microglia	Ccng2
7.04745e-36	-0.17679	0.19	0.217	2.18845e-31	Microglia	Psma2
7.22596e-36	0.204203	0.059	0.02	2.24388e-31	Microglia	Rab32
7.57468e-36	-0.302604	0.072	0.119	2.35217e-31	Microglia	Chd3
7.62725e-36	-0.492556	0.036	0.079	2.36849e-31	Microglia	Parvb
8.05962e-36	0.201057	0.06	0.019	2.50275e-31	Microglia	Usp21
8.27543e-36	0.246148	0.294	0.184	2.56977e-31	Microglia	Irf2
9.33554e-36	0.302628	0.088	0.036	2.89897e-31	Microglia	Fes
9.42152e-36	-0.13714	0.314	0.297	2.92567e-31	Microglia	Arf5
9.73174e-36	0.189036	0.207	0.13	3.022e-31	Microglia	Dnajc7
[truncated: 53,162 more rows]

## Sheet: Table 5
Senescence gene list
Corresponding to figure 2F
Ensemble_nr	Gene_name
ENSG00000157168	NRG1
ENSG00000124882	EREG
ENSG00000137673	MMP7
ENSG00000173077	DEC1
ENSG00000169194	IL13
ENSG00000133101	CCNA1
ENSG00000166670	MMP10
ENSG00000213927	CCL27
ENSG00000163735	CXCL5
ENSG00000109321	AREG
ENSG00000006606	CCL26
ENSG00000124875	CXCL6
ENSG00000262406	MMP12
ENSG00000108688	CCL7
ENSG00000197919	IFNA1
ENSG00000108342	CSF3
ENSG00000275152	CCL16
ENSG00000113525	IL5
ENSG00000197632	SERPINB2
ENSG00000111537	IFNG
ENSG00000136574	GATA4
ENSG00000164400	CSF2
ENSG00000172156	CCL11
ENSG00000115008	IL1A
ENSG00000171855	IFNB1
ENSG00000115414	FN1
ENSG00000139219	COL2A1
ENSG00000170345	FOS
ENSG00000035862	TIMP2
ENSG00000102265	TIMP1
ENSG00000198712	MT-CO2
ENSG00000142871	CCN1
ENSG00000164733	CTSB
ENSG00000115461	IGFBP5
ENSG00000112715	VEGFA
ENSG00000164761	TNFRSF11B
ENSG00000149968	MMP3
ENSG00000134352	IL6ST
ENSG00000168036	CTNNB1
ENSG00000087245	MMP2
ENSG00000163453	IGFBP7
ENSG00000157227	MMP14
ENSG00000150093	ITGB1
ENSG00000138685	FGF2
ENSG00000162692	VCAM1
ENSG00000141753	IGFBP4
ENSG00000106366	SERPINE1
ENSG00000067182	TNFRSF1A
ENSG00000150907	FOXO1
ENSG00000128016	ZFP36
ENSG00000118689	FOXO3
ENSG00000177606	JUN
ENSG00000134954	ETS1
ENSG00000149311	ATM
ENSG00000167779	IGFBP6
ENSG00000189403	HMGB1
ENSG00000125968	ID1
ENSG00000090339	ICAM1
ENSG00000115415	STAT1
ENSG00000103479	RBL2
ENSG00000170581	STAT2
ENSG00000136450	SRSF1
ENSG00000172216	CEBPB
ENSG00000146674	IGFBP3
ENSG00000110092	CCND1
ENSG00000141867	BRD4
ENSG00000138668	HNRNPD
ENSG00000124762	CDKN1A
ENSG00000171791	BCL2
ENSG00000146648	EGFR
ENSG00000184216	IRAK1
ENSG00000198793	MTOR
ENSG00000140464	PML
ENSG00000173530	TNFRSF10D
ENSG00000135446	CDK4
ENSG00000066044	ELAVL1
ENSG00000170266	GLB1
ENSG00000173511	VEGFB
ENSG00000111276	CDKN1B
ENSG00000011422	PLAUR
ENSG00000105810	CDK6
ENSG00000110900	TSPAN11
ENSG00000112062	MAPK14
ENSG00000171552	BCL2L1
ENSG00000129473	BCL2L2
ENSG00000109320	NFKB1
ENSG00000049130	KITLG
ENSG00000197461	PDGFA
ENSG00000164104	HMGB2
ENSG00000168283	BMI1
ENSG00000139687	RB1
ENSG00000137070	IL11RA
ENSG00000141510	TP53
ENSG00000106537	TSPAN13
ENSG00000136997	MYC
ENSG00000124731	TREM1
ENSG00000126767	ELK1
ENSG00000137745	MMP13
ENSG00000065559	MAP2K4
ENSG00000123374	CDK2
ENSG00000096717	SIRT1
ENSG00000105976	MET
ENSG00000100985	MMP9
ENSG00000115457	IGFBP2
ENSG00000119630	PGF
ENSG00000129355	CDKN2D
ENSG00000107562	CXCL12
ENSG00000151665	PIGF
ENSG00000184481	FOXO4
ENSG00000057663	ATG5
ENSG00000240972	MIF
ENSG00000095752	IL11
ENSG00000076662	ICAM3
ENSG00000214274	ANG
ENSG00000188130	MAPK12
ENSG00000183765	CHEK2
ENSG00000165949	IFI27
ENSG00000104368	PLAT
ENSG00000122861	PLAU
ENSG00000104856	RELB
ENSG00000156711	MAPK13
ENSG00000185386	MAPK11
ENSG00000153094	BCL2L11
ENSG00000108691	CCL2
ENSG00000134259	NGF
ENSG00000080839	RBL1
ENSG00000140285	FGF7
ENSG00000026103	FAS
ENSG00000148773	MKI67
ENSG00000150630	VEGFC
ENSG00000105327	BBC3
ENSG00000134057	CCNB1
ENSG00000169429	CXCL8
ENSG00000149948	HMGA2
ENSG00000166851	PLK1
ENSG00000196611	MMP1
ENSG00000113368	LMNB1
ENSG00000101412	E2F1
ENSG00000277632	CCL3
ENSG00000173535	TNFRSF10C
ENSG00000119725	ZNF410
ENSG00000136634	IL10
ENSG00000104432	IL7
ENSG00000147889	CDKN2A
ENSG00000138378	STAT4
ENSG00000105173	CCNE1
ENSG00000081041	CXCL2
ENSG00000136244	IL6
ENSG00000019991	HGF
ENSG00000115009	CCL20
ENSG00000178999	AURKB
ENSG00000164136	IL15
ENSG00000101057	MYBL2
ENSG00000138798	EGF
ENSG00000232810	TNF
ENSG00000180871	CXCR2
ENSG00000163734	CXCL3
ENSG00000163739	CXCL1
ENSG00000108700	CCL8
ENSG00000125538	IL1B
ENSG00000115163	CENPA
ENSG00000181374	CCL13

## Sheet: Table 6
Differential gene expression analysis of RFPpos microglia versus total viable microglia population
Corresponding to figure 4B
gene	p_val	avg_logFC	pct.1	pct.2	p_val_adj
AY036118	3.97538e-163	1.56297	0.502	0.208	1.23447e-158
Gm42418	0	1.46898	0.979	0.891	0
mt-Nd3	3.63554e-177	0.840739	0.48	0.298	1.12894e-172			logFC > 0 is enriched in RFPpos microglia
mt-Atp6	0	0.811161	0.817	0.837	0
mt-Co3	8.90453e-280	0.68431	0.875	0.927	2.76512e-275
mt-Nd2	1.5659e-230	0.637605	0.747	0.741	4.86259e-226
mt-Co2	1.63888e-285	0.625527	0.823	0.884	5.0892e-281
Xist	3.91164e-123	0.61652	0.913	0.937	1.21468e-118
Zcchc7	5.75957e-40	0.572438	0.376	0.316	1.78852e-35
Arhgap45	2.57117e-42	0.544288	0.582	0.558	7.98426e-38
AC149090.1	1.77689e-53	0.533747	0.607	0.56	5.51777e-49
B430010I23Rik	8.82542e-23	0.527798	0.185	0.165	2.74056e-18
Tsix	3.70975e-18	0.519412	0.086	0.041	1.15199e-13
Gm26917	1.89275e-18	0.489946	0.196	0.156	5.87755e-14
Lars2	5.51293e-30	0.480829	0.096	0.034	1.71193e-25
Hk2	6.74826e-41	0.476525	0.309	0.251	2.09554e-36
mt-Nd1	1.5917e-154	0.471526	0.678	0.703	4.9427e-150
Plxnb2	3.93299e-35	0.421578	0.259	0.195	1.22131e-30
Frmd4b	3.77251e-35	0.419651	0.401	0.368	1.17148e-30
Dennd4a	6.79957e-28	0.414644	0.307	0.269	2.11147e-23
mt-Co1	4.61556e-176	0.414277	0.782	0.858	1.43327e-171
Ivns1abp	2.66773e-24	0.402603	0.35	0.35	8.2841e-20
AU020206	3.83896e-19	0.394337	0.174	0.119	1.19211e-14
mt-Nd4	3.40508e-152	0.39183	0.756	0.851	1.05738e-147
Inpp5d	6.38818e-35	0.3852	0.511	0.512	1.98372e-30
3222401L13Rik	7.91198e-19	0.384695	0.245	0.228	2.45691e-14
Rgl2	2.42996e-13	0.383883	0.081	0.043	7.54575e-09
Itgb5	7.43011e-73	0.383736	0.526	0.503	2.30727e-68
Akap13	2.13215e-26	0.378974	0.275	0.249	6.62096e-22
Adap2os	2.00573e-15	0.378093	0.196	0.17	6.22839e-11
Hpgds	1.54745e-53	0.373416	0.616	0.632	4.80529e-49
mt-Nd4l	1.4106e-85	0.372818	0.57	0.582	4.38034e-81
Rptor	1.00754e-14	0.367787	0.151	0.112	3.12872e-10
Gsap	5.12376e-15	0.366499	0.131	0.091	1.59108e-10
Kcnq1ot1	1.32124e-17	0.363291	0.275	0.261	4.10284e-13
Tmcc3	1.24587e-35	0.362876	0.55	0.564	3.8688e-31
Kif13b	8.9914e-15	0.358867	0.167	0.151	2.7921e-10
mt-Cytb	2.93097e-123	0.358486	0.768	0.851	9.10155e-119
Csf3r	8.81352e-27	0.35409	0.306	0.271	2.73686e-22
Col27a1	5.71742e-16	0.3434	0.173	0.153	1.77543e-11
Upf2	8.31505e-12	0.343057	0.152	0.136	2.58207e-07
Stab1	1.15632e-22	0.340165	0.226	0.208	3.59073e-18
Hps4	4.38383e-22	0.333807	0.324	0.318	1.36131e-17
Smg1	4.28511e-13	0.332855	0.12	0.091	1.33066e-08
Ptms	1.33319e-58	0.329965	0.507	0.482	4.13994e-54
Gm32036	6.2952e-07	0.326904	0.067	0.056	0.0195485
Dst	6.64269e-22	0.325724	0.346	0.328	2.06275e-17
Adcy7	3.31321e-11	0.325085	0.149	0.115	1.02885e-06
Taf1d	9.41125e-14	0.324156	0.155	0.133	2.92247e-09
Chd6	1.12843e-14	0.318583	0.178	0.144	3.50412e-10
Kif21b	2.27626e-14	0.318206	0.151	0.126	7.06846e-10
Ankrd44	1.66812e-22	0.316074	0.28	0.273	5.18001e-18
Arhgef1	2.00116e-18	0.315338	0.313	0.307	6.21421e-14
mt-Nd6	5.01559e-17	0.314341	0.084	0.041	1.55749e-12
mt-Atp8	1.80363e-25	0.313851	0.133	0.067	5.60082e-21
Gm31243	3.17774e-08	0.312015	0.069	0.065	0.000986784
Herc1	3.21739e-12	0.31183	0.133	0.098	9.99096e-08
Stard9	6.7707e-14	0.31048	0.168	0.14	2.10251e-09
Stag1	8.73368e-21	0.309298	0.235	0.227	2.71207e-16
Son	9.71177e-38	0.30837	0.81	0.862	3.0158e-33
Chd7	6.1879e-18	0.307932	0.256	0.231	1.92153e-13
Wnk1	1.37478e-29	0.307572	0.392	0.385	4.2691e-25
Dock4	7.49404e-18	0.306357	0.326	0.337	2.32712e-13
Golga4	5.72366e-12	0.306116	0.138	0.105	1.77737e-07
Fgd2	1.03889e-16	0.305335	0.247	0.223	3.22606e-12
Ddx17	1.67937e-14	0.304066	0.224	0.212	5.21494e-10
Nisch	4.44152e-15	0.303072	0.239	0.234	1.37923e-10
Phf14	3.10435e-18	0.302913	0.347	0.351	9.63993e-14
Pnpla7	1.59739e-14	0.302219	0.154	0.115	4.96036e-10
Frmd4a	4.35194e-24	0.300629	0.542	0.561	1.35141e-19
Tgfbr1	2.57684e-33	0.299925	0.728	0.793	8.00185e-29
Fyb	3.51257e-30	0.299519	0.678	0.723	1.09076e-25
Tnrc6c	2.65276e-16	0.298882	0.271	0.276	8.23761e-12
Camkk2	3.30744e-11	0.29532	0.106	0.075	1.02706e-06
Ascc3	1.85457e-14	0.295284	0.172	0.171	5.75901e-10
Ash1l	1.04199e-16	0.291984	0.242	0.229	3.23569e-12
Chd9	1.20227e-20	0.291918	0.355	0.381	3.73342e-16
Prkcd	8.03504e-15	0.291741	0.216	0.201	2.49512e-10
Ints6l	1.75366e-12	0.289947	0.131	0.104	5.44563e-08
Cacna1d	6.03707e-09	0.289918	0.087	0.063	0.000187469
Inpp4b	8.99384e-16	0.28776	0.139	0.103	2.79286e-11
Phip	3.73038e-12	0.287583	0.179	0.164	1.15839e-07
9930111J21Rik2	2.18749e-26	0.287306	0.35	0.341	6.79282e-22
Eif4a2	3.44151e-14	0.287069	0.149	0.113	1.06869e-09
Itsn2	1.11197e-10	0.282692	0.129	0.106	3.45301e-06
Clock	1.026e-09	0.282075	0.122	0.104	3.18604e-05
Fgd4	2.98375e-10	0.281808	0.114	0.095	9.26543e-06
Lrp1	1.75794e-26	0.280647	0.421	0.431	5.45892e-22
Ddx3x	2.16081e-14	0.279356	0.189	0.168	6.70996e-10
Ubc	9.59149e-52	0.278753	0.501	0.503	2.97845e-47
Mycbp2	8.58165e-22	0.277988	0.522	0.561	2.66486e-17
Sfi1	1.76829e-09	0.277621	0.085	0.059	5.49106e-05
Ppt1	1.33722e-18	0.276486	0.292	0.274	4.15248e-14
Hnrnph1	4.27389e-12	0.276204	0.156	0.132	1.32717e-07
Csmd3	2.25104e-12	0.271449	0.29	0.327	6.99015e-08
2810474O19Rik	6.99869e-17	0.271255	0.246	0.237	2.1733e-12
Sipa1l2	3.28292e-09	0.270828	0.097	0.074	0.000101944
Prkca	5.557e-10	0.269838	0.121	0.112	1.72561e-05
Tnpo3	6.56116e-09	0.268902	0.101	0.091	0.000203744
Cdk12	4.8179e-13	0.268411	0.232	0.233	1.4961e-08
Malat1	7.28881e-05	0.266871	1	1	1
Pds5a	1.13283e-10	0.266605	0.126	0.1	3.51777e-06
Nudcd3	1.0996e-10	0.26565	0.181	0.166	3.4146e-06
Ddx5	2.136e-50	0.264657	0.614	0.66	6.63291e-46
Cadm1	3.00615e-14	0.264527	0.179	0.153	9.33499e-10
Prpf4b	2.02279e-13	0.264039	0.318	0.336	6.28138e-09
Map4	1.0543e-11	0.264025	0.156	0.152	3.27393e-07
Dnmt3a	3.37672e-10	0.263678	0.163	0.151	1.04857e-05
Prune2	5.71764e-11	0.263271	0.105	0.079	1.7755e-06
Sirpa	1.0603e-38	0.262908	0.456	0.467	3.29256e-34
Rbm5	3.49785e-18	0.262508	0.293	0.289	1.08619e-13
Cdkal1	5.89858e-08	0.26231	0.094	0.078	0.00183169
Rbm26	1.31207e-14	0.261418	0.225	0.232	4.07437e-10
Eif5b	6.18531e-18	0.25863	0.252	0.265	1.92073e-13
Rsbn1l	5.77655e-19	0.25806	0.311	0.304	1.79379e-14
Tanc2	5.62682e-29	0.257814	0.466	0.486	1.7473e-24
Zbtb4	1.64564e-08	0.257268	0.079	0.056	0.000511022
Ubn2	3.86343e-16	0.256519	0.204	0.194	1.19971e-11
Zfp292	1.27061e-13	0.255561	0.247	0.231	3.94563e-09
Sec61a1	9.84248e-10	0.254782	0.102	0.085	3.05638e-05
Jmjd1c	4.0565e-15	0.253124	0.313	0.297	1.25967e-10
Trpm2	2.49603e-09	0.253034	0.106	0.088	7.75091e-05
Pde3b	1.00133e-11	0.252679	0.233	0.218	3.10943e-07
Slco2b1	1.05284e-21	0.251817	0.387	0.384	3.26937e-17
Nckap1l	1.79462e-15	0.251403	0.223	0.193	5.57284e-11
Usp34	1.86481e-08	0.250313	0.169	0.165	0.00057908
Zbtb20	8.54847e-15	0.250302	0.258	0.253	2.65455e-10
R3hdm1	2.54559e-11	0.249556	0.173	0.173	7.90481e-07
Whrn	1.57068e-08	0.248176	0.087	0.07	0.000487744
Snrk	3.55956e-07	0.247112	0.091	0.083	0.0110535
Grk3	9.6382e-07	0.246278	0.074	0.063	0.0299295
Zcchc11	1.23461e-11	0.245494	0.198	0.193	3.83382e-07
Bptf	5.04711e-17	0.245385	0.244	0.249	1.56728e-12
Maml3	6.23758e-09	0.245052	0.18	0.179	0.000193695
Cd84	6.06257e-23	0.245002	0.488	0.524	1.88261e-18
Celf2	4.8273e-21	0.244971	0.373	0.381	1.49902e-16
Fam102b	2.41537e-16	0.244666	0.286	0.284	7.50046e-12
Cd180	7.40768e-19	0.244396	0.281	0.276	2.30031e-14
Pik3cg	7.8892e-12	0.244083	0.16	0.134	2.44983e-07
Mbtd1	7.57506e-07	0.244066	0.083	0.074	0.0235228
Srpk2	4.98865e-09	0.243392	0.16	0.156	0.000154913
Itpkb	1.81288e-07	0.243155	0.106	0.083	0.00562954
Nav1	5.33341e-06	0.242988	0.07	0.053	0.165619
Esf1	4.70479e-07	0.242879	0.128	0.121	0.0146098
Ikbkb	3.23016e-10	0.242846	0.164	0.159	1.00306e-05
Rps29	4.14299e-143	0.242099	0.636	0.766	1.28652e-138
Prex1	9.78479e-15	0.241964	0.269	0.262	3.03847e-10
Pcf11	3.39477e-07	0.240854	0.1	0.079	0.0105418
Psap	1.53923e-79	0.240164	0.688	0.768	4.77976e-75
Ikzf1	1.65714e-17	0.238988	0.239	0.239	5.14591e-13
Tbc1d23	2.73115e-09	0.238522	0.127	0.111	8.48103e-05
Git2	2.65969e-22	0.238286	0.42	0.448	8.25912e-18
Sbno1	1.19125e-08	0.23748	0.162	0.157	0.00036992
Tecpr1	2.81035e-07	0.237443	0.067	0.05	0.00872699
P2rx4	7.33694e-11	0.23627	0.174	0.167	2.27834e-06
Pan3	3.72232e-11	0.235872	0.155	0.138	1.15589e-06
Asxl2	8.28131e-11	0.235554	0.155	0.14	2.57159e-06
Zfp445	1.37734e-06	0.23548	0.098	0.088	0.0427706
Tnrc6b	1.13653e-13	0.235293	0.265	0.266	3.52927e-09
Pag1	7.99861e-21	0.234589	0.434	0.469	2.48381e-16
Rbm4b	4.76343e-08	0.23436	0.063	0.058	0.00147919
Fam193a	3.35424e-12	0.233858	0.153	0.137	1.04159e-07
Snrnp70	4.28404e-16	0.232823	0.396	0.415	1.33032e-11
Snx29	7.88508e-09	0.232735	0.172	0.163	0.000244855
Zfp950	2.1725e-10	0.231464	0.198	0.197	6.74626e-06
Paxbp1	2.77813e-10	0.231224	0.2	0.216	8.62692e-06
Chd2	9.28632e-11	0.230624	0.196	0.212	2.88368e-06
Zmiz1	7.76585e-17	0.230306	0.28	0.277	2.41153e-12
Med13l	5.09528e-08	0.229851	0.119	0.106	0.00158224
Gm32849	5.79709e-08	0.229843	0.091	0.078	0.00180017
Eya4	4.90392e-06	0.228844	0.07	0.051	0.152281
Glrp1	3.523e-06	0.228663	0.08	0.063	0.1094
Maf	8.14196e-33	0.228384	0.567	0.618	2.52832e-28
Taok1	3.27676e-12	0.22783	0.136	0.124	1.01753e-07
Knop1	1.48771e-11	0.227553	0.205	0.215	4.61978e-07
Gm26699	2.08492e-06	0.227269	0.07	0.063	0.0647429
Zc3h7a	4.53701e-06	0.227069	0.126	0.12	0.140888
Sall1	3.72693e-16	0.22666	0.225	0.201	1.15732e-11
Arid5b	6.1584e-13	0.226436	0.17	0.179	1.91237e-08
Tln2	8.99775e-07	0.226388	0.087	0.064	0.0279407
Plekhm2	2.27208e-06	0.226137	0.084	0.078	0.0705549
Ppp6r3	1.4664e-07	0.225729	0.104	0.082	0.00455361
Clk1	1.11598e-12	0.225485	0.206	0.204	3.46544e-08
Wsb1	2.34932e-07	0.225127	0.141	0.126	0.00729534
Huwe1	1.45974e-06	0.225075	0.122	0.108	0.0453294
Pld1	6.90298e-14	0.224588	0.171	0.177	2.14358e-09
Pnisr	9.7641e-23	0.223713	0.404	0.426	3.03205e-18
Cwf19l2	2.26818e-09	0.223266	0.162	0.157	7.04338e-05
Gm26740	2.26349e-11	0.223163	0.186	0.193	7.02882e-07
Gcn1l1	3.47144e-10	0.223021	0.13	0.108	1.07799e-05
Safb2	3.99221e-12	0.222353	0.187	0.189	1.2397e-07
Runx1	2.79945e-08	0.221587	0.232	0.226	0.000869313
Naip5	3.31898e-08	0.221328	0.065	0.045	0.00103064
Gtf3c2	7.1247e-08	0.22123	0.057	0.035	0.00221243
Arhgap24	2.06028e-08	0.221172	0.071	0.049	0.000639778
Elk3	4.25157e-14	0.221145	0.191	0.192	1.32024e-09
Srsf5	1.63812e-13	0.22088	0.262	0.242	5.08686e-09
Ythdc1	6.01139e-10	0.220695	0.181	0.181	1.86672e-05
Ssh2	1.85327e-25	0.220246	0.522	0.563	5.75496e-21
Heatr5a	1.9799e-08	0.220095	0.135	0.121	0.000614818
Mkln1	1.09353e-11	0.220071	0.222	0.223	3.39573e-07
Dock10	2.84808e-17	0.219333	0.355	0.389	8.84415e-13
Gls	8.98771e-10	0.219153	0.116	0.11	2.79095e-05
Myo1f	6.31735e-11	0.219023	0.201	0.177	1.96173e-06
Bod1l	1.76241e-11	0.218866	0.217	0.23	5.4728e-07
Neurl3	8.97838e-08	0.218256	0.183	0.176	0.00278806
Macf1	1.01557e-22	0.218181	0.476	0.525	3.15366e-18
Gm47283	2.66595e-06	0.218067	0.066	0.049	0.0827857
Zswim8	3.28934e-07	0.217587	0.096	0.08	0.0102144
Prpf39	1.08055e-07	0.217543	0.097	0.089	0.00335545
Tsc22d4	1.55554e-30	0.21698	0.553	0.603	4.83041e-26
Tcf4	1.26502e-18	0.216699	0.309	0.338	3.92826e-14
Sipa1	4.02045e-14	0.216565	0.218	0.217	1.24847e-09
Abca1	6.89365e-17	0.216426	0.353	0.356	2.14068e-12
Camk2d	1.06213e-13	0.216329	0.207	0.219	3.29822e-09
Rcbtb2	8.4088e-12	0.215535	0.203	0.193	2.61118e-07
Tns3	3.16357e-11	0.215377	0.199	0.2	9.82383e-07
Siglech	4.12995e-45	0.215371	0.681	0.758	1.28247e-40
Ankrd12	1.82708e-12	0.215159	0.233	0.234	5.67364e-08
Mbnl1	2.96556e-21	0.215137	0.529	0.588	9.20897e-17
Setd5	3.87501e-10	0.215129	0.19	0.18	1.20331e-05
Rassf2	1.70471e-11	0.215021	0.165	0.147	5.29364e-07
Tet3	4.71411e-07	0.214865	0.137	0.125	0.0146387
Sfswap	1.02327e-06	0.214728	0.093	0.076	0.0317755
Cux1	1.16383e-10	0.214254	0.208	0.202	3.61406e-06
Arid2	1.65418e-06	0.214222	0.072	0.065	0.0513672
Babam2	1.60164e-10	0.214087	0.138	0.141	4.97358e-06
Pias1	2.7004e-10	0.213722	0.118	0.109	8.38555e-06
Rhoh	1.80433e-13	0.213619	0.285	0.311	5.603e-09
Mtus1	1.83638e-17	0.213339	0.257	0.262	5.70251e-13
Tulp4	2.86793e-13	0.213044	0.134	0.143	8.90578e-09
Msl1	2.25055e-05	0.213001	0.111	0.101	0.698863
Fam133b	3.33716e-08	0.212666	0.17	0.159	0.00103629
Marf1	5.38293e-06	0.212226	0.085	0.066	0.167156
Ap3d1	2.89448e-09	0.211935	0.109	0.081	8.98822e-05
Brd1	3.89249e-13	0.211806	0.271	0.287	1.20874e-08
Zeb2	1.41674e-24	0.211658	0.58	0.648	4.39941e-20
Mknk1	1.31777e-08	0.211039	0.111	0.099	0.000409206
Slc12a2	1.08391e-11	0.210925	0.143	0.108	3.36587e-07
Ttc14	1.56743e-13	0.210843	0.3	0.321	4.86734e-09
Nufip2	6.06215e-09	0.210651	0.161	0.153	0.000188248
Mlxipl	2.66981e-08	0.210495	0.117	0.093	0.000829058
Tcirg1	4.1016e-09	0.210296	0.149	0.142	0.000127367
Fus	5.22799e-24	0.210085	0.466	0.531	1.62345e-19
Tns1	7.29245e-09	0.210015	0.103	0.093	0.000226452
Cd27	0.00145576	0.21001	0.052	0.044	1
Tia1	5.61746e-11	0.209808	0.157	0.17	1.74439e-06
Cbl	2.80562e-09	0.209791	0.228	0.224	8.7123e-05
Tnfaip2	1.13132e-07	0.208849	0.099	0.074	0.00351309
Srgap2	5.70244e-16	0.208835	0.61	0.675	1.77078e-11
Nsun6	4.40262e-05	0.208576	0.059	0.046	1
Mau2	3.55344e-06	0.208491	0.092	0.078	0.110345
Ptpre	7.10485e-16	0.208452	0.357	0.382	2.20627e-11
Luc7l3	3.75202e-11	0.208378	0.256	0.258	1.16511e-06
Msl2	1.07708e-07	0.208361	0.08	0.056	0.00334466
Tango2	5.41511e-07	0.208196	0.097	0.089	0.0168155
Abcc3	2.77664e-08	0.207999	0.095	0.072	0.000862231
Mdm4	1.1978e-09	0.207874	0.144	0.143	3.71952e-05
Tet2	6.04337e-11	0.207001	0.119	0.114	1.87665e-06
Alkbh1	1.53734e-05	0.20691	0.12	0.115	0.47739
Rabl6	4.23584e-06	0.206797	0.08	0.063	0.131536
Atf7	3.4189e-06	0.206665	0.095	0.078	0.106167
Mertk	2.50698e-20	0.206609	0.376	0.393	7.78493e-16
P2ry13	1.62532e-18	0.206503	0.338	0.326	5.04709e-14
Ppp1r9a	1.00979e-10	0.206234	0.216	0.226	3.1357e-06
Trpc4ap	5.66654e-11	0.205723	0.188	0.167	1.75963e-06
Tra2a	4.49745e-14	0.205212	0.344	0.364	1.39659e-09
Ppcdc	2.225e-11	0.20503	0.229	0.232	6.90929e-07
Zmiz2	6.95351e-07	0.204977	0.059	0.04	0.0215927
Elmo1	5.46096e-17	0.204665	0.462	0.527	1.69579e-12
Tnrc6a	1.71858e-06	0.204599	0.115	0.105	0.0533671
Fam208a	9.88368e-09	0.204558	0.136	0.127	0.000306918
Samsn1	7.02256e-15	0.2036	0.259	0.251	2.18072e-10
Vps50	2.29546e-07	0.203553	0.088	0.071	0.00712808
N4bp2l2	2.95113e-13	0.203368	0.247	0.256	9.16415e-09
Slc36a1	2.34716e-07	0.202468	0.063	0.04	0.00728865
Plcb2	2.14702e-06	0.202412	0.075	0.06	0.0666715
Fyco1	3.91898e-06	0.202291	0.087	0.077	0.121696
Zcchc6	1.10561e-11	0.201672	0.232	0.231	3.43324e-07
Xrn1	6.38707e-09	0.201635	0.152	0.146	0.000198338
Ino80d	3.05993e-07	0.201381	0.099	0.096	0.00950199
Trpm7	2.50093e-07	0.201318	0.11	0.106	0.00776615
Trf	3.9548e-20	0.201265	0.339	0.34	1.22808e-15
Fabp7	2.47407e-08	0.201088	0.056	0.069	0.000768274
Raf1	3.10018e-05	0.201073	0.069	0.057	0.9627
Vav2	5.0733e-06	0.201027	0.062	0.042	0.157541
Abr	2.93502e-06	0.201021	0.093	0.077	0.0911413
Klhl24	4.67405e-08	0.201008	0.146	0.137	0.00145143
Pik3cd	3.01607e-06	0.200567	0.097	0.086	0.093658
Fnbp1	1.16541e-06	0.200434	0.166	0.151	0.0361895
Ank2	1.16288e-08	0.199655	0.126	0.118	0.000361108
Ccnl1	8.1684e-10	0.199618	0.233	0.223	2.53653e-05
Dcaf17	2.5077e-06	0.199474	0.127	0.119	0.0778717
Gigyf2	1.83779e-07	0.199302	0.071	0.062	0.0057069
Cotl1	2.09865e-22	0.198927	0.385	0.399	6.51694e-18
Gcnt1	1.0817e-15	0.198925	0.218	0.211	3.359e-11
Slc16a6	1.50344e-10	0.198694	0.204	0.209	4.66864e-06
Dhx30	6.97157e-11	0.198112	0.133	0.135	2.16488e-06
Foxp1	1.17678e-08	0.197154	0.179	0.184	0.000365425
Rapgef6	1.351e-07	0.197071	0.17	0.156	0.00419527
Cnot4	1.62527e-09	0.196944	0.221	0.238	5.04695e-05
Pwwp2a	5.71132e-14	0.196869	0.286	0.326	1.77354e-09
Slc8a1	7.49267e-09	0.196586	0.131	0.148	0.00023267
Tmem245	8.39102e-07	0.196584	0.098	0.09	0.0260566
Arhgap25	6.14699e-06	0.196272	0.145	0.129	0.190882
Sltm	4.48712e-10	0.195743	0.2	0.199	1.39339e-05
Tfe3	1.09928e-13	0.195549	0.233	0.234	3.41361e-09
Phf20l1	4.16595e-10	0.195487	0.196	0.196	1.29365e-05
Tcf25	1.20454e-14	0.19541	0.34	0.38	3.74047e-10
Lsp1	2.77769e-08	0.195199	0.152	0.127	0.000862556
Arhgap22	4.18339e-06	0.195145	0.106	0.093	0.129907
Anapc15	0.0001357	0.194828	0.06	0.05	1
Sirt7	7.04643e-07	0.194492	0.116	0.109	0.0218813
Prrc2c	2.45103e-11	0.194425	0.29	0.292	7.61119e-07
Zfp62	1.69033e-08	0.193958	0.115	0.105	0.000524899
Gm46224	1.42558e-05	0.193893	0.051	0.045	0.442686
Eefsec	1.54739e-06	0.19358	0.108	0.107	0.0480511
Arfgef1	7.47793e-06	0.193411	0.095	0.086	0.232212
Acox3	2.25579e-07	0.193275	0.116	0.106	0.0070049
Pibf1	1.82573e-06	0.193168	0.113	0.1	0.0566944
Epn1	9.70253e-08	0.19285	0.115	0.103	0.00301293
E130102H24Rik	1.36923e-05	0.192825	0.052	0.039	0.425186
Rpl4	7.42975e-26	0.192676	0.364	0.352	2.30716e-21
Rbm25	1.72315e-19	0.192664	0.428	0.457	5.3509e-15
Synj1	5.88693e-07	0.192536	0.093	0.081	0.0182807
Mga	2.07153e-05	0.192223	0.108	0.098	0.643271
Slamf6	2.4911e-07	0.19222	0.119	0.11	0.00773562
Cog5	0.000837763	0.192101	0.085	0.072	1
Zrsr2	2.11262e-06	0.192063	0.141	0.142	0.0656032
Sbf2	4.43188e-09	0.192029	0.148	0.148	0.000137623
Cebpz	2.11212e-13	0.191473	0.329	0.352	6.55877e-09
Fes	3.82929e-07	0.191344	0.098	0.086	0.0118911
Tsc1	0.000217288	0.191323	0.057	0.047	1
Nek6	1.80255e-07	0.191185	0.106	0.081	0.00559746
Rb1cc1	3.75368e-11	0.191014	0.16	0.158	1.16563e-06
Mef2a	2.24809e-20	0.190793	0.667	0.742	6.98098e-16
Trmt1l	9.28356e-08	0.190639	0.104	0.1	0.00288282
Setd2	2.61504e-09	0.190457	0.138	0.134	8.1205e-05
Tle4	1.98723e-07	0.190322	0.206	0.221	0.00617095
Specc1	2.36702e-15	0.190245	0.281	0.292	7.35032e-11
Sclt1	1.30385e-05	0.189886	0.063	0.053	0.404884
Zfhx3	2.51995e-33	0.189587	0.533	0.589	7.82519e-29
Itpr2	2.19809e-13	0.189579	0.272	0.272	6.82573e-09
Chd3	0.000508818	0.189316	0.073	0.069	1
Flcn	1.23492e-08	0.18914	0.053	0.028	0.000383481
Itch	1.15817e-09	0.188914	0.209	0.218	3.59645e-05
Sbno2	4.40108e-08	0.188892	0.123	0.125	0.00136667
Mapk8ip3	1.33883e-06	0.188789	0.093	0.09	0.0415746
Plekhm3	1.44687e-06	0.188761	0.094	0.08	0.0449297
Bag6	1.62703e-06	0.188606	0.059	0.041	0.0505243
Etv6	3.81068e-06	0.188444	0.079	0.071	0.118333
Galnt11	2.36675e-09	0.188353	0.129	0.126	7.34946e-05
Vav1	1.61998e-08	0.188351	0.149	0.139	0.000503054
Nlrp1b	5.76632e-06	0.188236	0.066	0.06	0.179062
Dalrd3	1.80209e-05	0.1881	0.064	0.064	0.559602
Celf1	2.64986e-09	0.188082	0.168	0.169	8.22862e-05
Ptprj	4.68991e-09	0.187831	0.17	0.167	0.000145636
Dock2	4.9022e-17	0.18773	0.329	0.348	1.52228e-12
Crybg3	0.000193862	0.187641	0.086	0.078	1
Dicer1	4.39628e-08	0.187582	0.109	0.107	0.00136518
Lnpep	2.18858e-07	0.187506	0.145	0.127	0.0067962
Ski	5.63948e-15	0.186976	0.245	0.242	1.75123e-10
Nfat5	2.39737e-07	0.186561	0.134	0.121	0.00744455
Htt	5.15156e-05	0.185688	0.08	0.076	1
Exoc4	2.7367e-06	0.185576	0.084	0.073	0.0849826
Cyld	1.46863e-06	0.185574	0.135	0.139	0.0456053
Tmem259	3.33602e-07	0.185402	0.088	0.076	0.0103593
Rc3h2	1.53288e-05	0.185345	0.08	0.071	0.476006
Myo9a	1.50296e-06	0.185139	0.089	0.079	0.0466715
Blnk	1.32367e-16	0.184995	0.278	0.298	4.1104e-12
Lcorl	3.40137e-09	0.184976	0.128	0.116	0.000105623
Hectd1	2.79446e-07	0.184663	0.112	0.104	0.00867764
Rnpep	5.58013e-08	0.184408	0.131	0.126	0.0017328
Zfp638	3.35574e-09	0.184333	0.216	0.224	0.000104206
Pld3	5.54192e-07	0.184041	0.179	0.162	0.0172093
Srcap	6.79182e-05	0.184036	0.061	0.05	1
Etnk1	2.01942e-07	0.183914	0.14	0.136	0.00627089
Fam193b	9.56667e-06	0.183451	0.057	0.05	0.297074
Capn3	8.36777e-09	0.183393	0.132	0.12	0.000259844
Dennd1b	4.72864e-06	0.183244	0.068	0.066	0.146838
Il10ra	1.01107e-07	0.183223	0.136	0.125	0.00313967
Apbb2	0.000212087	0.183169	0.092	0.082	1
Dcakd	1.56238e-08	0.183065	0.142	0.156	0.000485165
Daglb	1.65416e-12	0.182962	0.223	0.202	5.13666e-08
Ewsr1	1.29842e-07	0.182724	0.146	0.134	0.00403197
Il6st	4.35628e-11	0.182719	0.16	0.147	1.35276e-06
Clasp2	1.97886e-05	0.182715	0.144	0.139	0.614495
Ophn1	6.99491e-12	0.182487	0.444	0.487	2.17213e-07
Ranbp10	3.02383e-06	0.182375	0.117	0.125	0.0938989
Gle1	6.48967e-05	0.18225	0.056	0.048	1
Rnf167	6.11561e-09	0.182129	0.128	0.119	0.000189908
AI314180	7.10739e-06	0.181483	0.099	0.086	0.220706
Hmbox1	2.91581e-05	0.181199	0.072	0.061	0.905446
Chka	6.15195e-06	0.181143	0.087	0.073	0.191036
Cop1	2.6665e-06	0.180709	0.084	0.082	0.0828029
Polr1a	0.0083145	0.180625	0.059	0.05	1
Rictor	1.85861e-06	0.180588	0.083	0.077	0.0577155
Cebpa	9.32612e-08	0.180471	0.11	0.088	0.00289604
Setd1b	3.89136e-06	0.180419	0.078	0.065	0.120838
Wipf1	3.74997e-06	0.180411	0.098	0.079	0.116448
Thoc2	4.1159e-08	0.180389	0.149	0.154	0.00127811
Dgkd	0.00028911	0.180349	0.104	0.098	1
Akap9	2.65298e-10	0.180268	0.224	0.229	8.23831e-06
Xiap	9.86094e-09	0.17983	0.185	0.185	0.000306212
Fnbp4	2.17213e-06	0.179716	0.096	0.1	0.0674513
Zfc3h1	4.60287e-06	0.179613	0.086	0.087	0.142933
Slfn8	5.63524e-13	0.179394	0.133	0.127	1.74991e-08
Ep300	1.34194e-11	0.179271	0.173	0.174	4.16714e-07
Madd	3.64103e-07	0.178971	0.103	0.103	0.0113065
Trrap	1.19882e-05	0.178962	0.068	0.06	0.372269
Gm26532	4.74097e-05	0.178644	0.076	0.067	1
Hps3	3.40754e-12	0.178539	0.213	0.217	1.05814e-07
Ccdc88b	3.19355e-06	0.178304	0.065	0.045	0.0991694
Atp6v1a	4.34907e-07	0.177598	0.086	0.061	0.0135052
Tra2b	1.24951e-13	0.177491	0.257	0.28	3.88009e-09
Dennd1c	2.30696e-05	0.177401	0.097	0.087	0.71638
Arhgap15	0.000592447	0.177046	0.064	0.055	1
Slc37a2	8.28736e-07	0.176992	0.098	0.086	0.0257347
Skil	9.84934e-14	0.176813	0.252	0.263	3.05852e-09
Usp9x	7.85201e-05	0.176733	0.115	0.105	1
Csf2rb	7.08136e-08	0.176462	0.099	0.077	0.00219897
Ncoa2	1.24885e-05	0.176305	0.083	0.069	0.387806
Mafg	9.21861e-10	0.175928	0.205	0.211	2.86265e-05
Vps13a	5.38615e-05	0.175915	0.073	0.069	1
Scaf8	1.17526e-05	0.175822	0.08	0.074	0.364955
Frrs1	3.17099e-07	0.175649	0.133	0.125	0.00984688
Abcd2	2.85124e-07	0.175615	0.145	0.136	0.00885396
Sppl3	2.9253e-07	0.175509	0.078	0.056	0.00908395
Ncf2	1.26596e-12	0.17519	0.24	0.247	3.9312e-08
Syk	9.83866e-07	0.174875	0.123	0.116	0.030552
Slc38a9	8.16604e-11	0.174665	0.144	0.165	2.5358e-06
Slf2	5.18917e-07	0.174616	0.118	0.114	0.0161139
Parp14	7.49581e-07	0.174385	0.17	0.174	0.0232767
Trpv2	1.16253e-06	0.174244	0.072	0.054	0.0361001
Lhfpl2	2.23317e-08	0.173822	0.167	0.158	0.000693467
Mroh1	7.18376e-05	0.173768	0.063	0.052	1
Rb1	0.000107479	0.173606	0.113	0.104	1
Gatad2b	5.31927e-08	0.173423	0.148	0.137	0.00165179
Arrdc1	0.000304885	0.173193	0.06	0.051	1
Fchsd2	1.52324e-11	0.173122	0.274	0.306	4.73012e-07
Tbc1d16	1.65998e-08	0.172981	0.083	0.061	0.000515475
Filip1l	1.98482e-11	0.17264	0.147	0.151	6.16348e-07
Prrc2a	8.82919e-08	0.172497	0.116	0.106	0.00274173
Rsrc1	8.33153e-07	0.172488	0.143	0.148	0.0258719
Tbxas1	2.87448e-09	0.172335	0.198	0.206	8.92611e-05
Chd8	9.02514e-07	0.17217	0.117	0.105	0.0280258
Dpp8	2.76686e-08	0.171923	0.134	0.139	0.000859192
Pla2g15	9.60935e-11	0.1719	0.184	0.181	2.98399e-06
Mif	3.45615e-07	0.171849	0.262	0.243	0.0107324
Slc25a36	0.000224351	0.171553	0.083	0.08	1
Lrrk1	1.52793e-11	0.171503	0.158	0.164	4.74468e-07
Taok3	6.43671e-07	0.17127	0.15	0.139	0.0199879
Csde1	1.66896e-07	0.171115	0.176	0.167	0.00518262
Naa15	1.14834e-05	0.17111	0.097	0.085	0.356595
Wdfy3	2.88547e-06	0.171066	0.12	0.104	0.0896025
Ubr3	4.69075e-06	0.171062	0.063	0.049	0.145662
Dclre1c	2.03413e-05	0.17102	0.07	0.065	0.631659
Zfp644	3.50861e-12	0.170773	0.241	0.263	1.08953e-07
Pirb	2.45022e-06	0.170753	0.076	0.059	0.0760867
Rc3h1	1.09549e-05	0.170665	0.075	0.065	0.340184
Gtf2i	3.74154e-07	0.170496	0.143	0.134	0.0116186
Kmt2c	2.37377e-07	0.170423	0.179	0.175	0.00737126
Zufsp	2.79715e-15	0.170227	0.258	0.295	8.68598e-11
Tnrc18	2.20742e-05	0.169933	0.079	0.07	0.68547
Snx24	2.37204e-09	0.169859	0.122	0.122	7.36589e-05
BC037034	1.38078e-05	0.169846	0.12	0.118	0.428774
Cspp1	7.54399e-09	0.169818	0.14	0.155	0.000234264
Cpsf6	5.31576e-06	0.169709	0.105	0.093	0.16507
Dhx36	2.71055e-08	0.169503	0.178	0.199	0.000841708
Ranbp2	9.57509e-07	0.169343	0.127	0.108	0.0297335
Acp2	1.98804e-11	0.169247	0.226	0.215	6.17345e-07
Arhgap5	2.77033e-14	0.168997	0.576	0.626	8.6027e-10
Tnpo1	2.76572e-06	0.16825	0.078	0.058	0.085884
Trio	1.94834e-05	0.168224	0.092	0.082	0.605017
Smchd1	5.84822e-06	0.168157	0.187	0.189	0.181605
Sorl1	1.8546e-07	0.168044	0.071	0.067	0.00575909
Prcp	4.00516e-09	0.167923	0.16	0.165	0.000124372
Bclaf1	5.43725e-12	0.167691	0.274	0.287	1.68843e-07
Atg7	0.00152339	0.167561	0.057	0.048	1
Abca3	5.70071e-05	0.167521	0.059	0.048	1
Cdip1	3.68008e-05	0.167443	0.071	0.069	1
Dmxl1	8.34095e-07	0.167349	0.098	0.102	0.0259011
Mgat4a	8.47374e-17	0.167149	0.279	0.303	2.63135e-12
Ireb2	9.60089e-05	0.166778	0.069	0.055	1
Top1	1.33088e-11	0.166377	0.321	0.34	4.13278e-07
4932438A13Rik	3.61649e-05	0.166221	0.092	0.078	1
Pkd1	0.000397345	0.166202	0.07	0.06	1
Rbm6	1.97518e-06	0.166091	0.11	0.106	0.0613353
BC005537	1.43851e-06	0.166057	0.109	0.103	0.04467
Kdm3b	0.000179252	0.165783	0.13	0.131	1
Ppp1r12a	4.78092e-09	0.165531	0.164	0.165	0.000148462
Tbc1d5	1.26697e-05	0.165493	0.116	0.108	0.393431
Fbxl20	0.000119679	0.165169	0.08	0.07	1
Fam168a	2.19516e-05	0.165034	0.106	0.087	0.681664
Dctn4	1.29643e-10	0.164963	0.131	0.152	4.02579e-06
Btbd9	1.06575e-05	0.164612	0.107	0.113	0.330949
Ccdc88a	6.1121e-06	0.164498	0.113	0.114	0.189799
Rufy3	0.000103175	0.164495	0.078	0.068	1
Snx18	2.20512e-08	0.16437	0.186	0.185	0.000684757
Wdfy1	0.000211602	0.16424	0.071	0.074	1
Slc11a1	7.99182e-08	0.1642	0.166	0.159	0.0024817
Nsmaf	6.55526e-05	0.16409	0.061	0.05	1
Trim26	3.25198e-09	0.164087	0.149	0.167	0.000100984
Gna13	7.83154e-06	0.164054	0.124	0.108	0.243193
Arhgap4	5.54144e-09	0.163763	0.119	0.133	0.000172078
Senp2	2.74599e-12	0.163657	0.229	0.258	8.52712e-08
Avl9	8.83244e-08	0.163372	0.088	0.092	0.00274274
Nbea	2.4871e-05	0.163345	0.069	0.056	0.772318
Fcho2	1.52454e-12	0.162673	0.288	0.304	4.73415e-08
Arhgap30	1.5133e-07	0.162648	0.195	0.196	0.00469927
Usp40	2.33679e-05	0.162308	0.088	0.085	0.725645
Cars2	0.000160088	0.162285	0.063	0.063	1
Tbce	4.40962e-05	0.162231	0.064	0.057	1
Emsy	4.69474e-05	0.161944	0.081	0.079	1
Hdac5	5.49127e-05	0.161741	0.057	0.052	1
Cd33	1.64954e-14	0.16173	0.275	0.29	5.12232e-10
Mef2d	3.84124e-05	0.161717	0.07	0.053	1
Proser1	0.000741887	0.161654	0.054	0.05	1
Itfg1	0.000472285	0.161652	0.069	0.062	1
Dip2b	1.58245e-10	0.161532	0.297	0.326	4.91399e-06
Apoe	2.65073e-40	0.161446	0.852	0.854	8.2313e-36
Ap2b1	7.36024e-06	0.161388	0.063	0.042	0.228557
Akr1b10	1.99109e-07	0.161174	0.169	0.182	0.00618295
Tle3	1.55062e-05	0.160835	0.056	0.047	0.481515
Cds1	0.00032058	0.160828	0.06	0.051	1
P2rx7	1.1163e-09	0.160649	0.159	0.159	3.46644e-05
Phc3	4.05828e-06	0.160472	0.093	0.093	0.126022
Hnrnpa3	2.99698e-11	0.160427	0.188	0.203	9.30653e-07
Tardbp	1.59516e-05	0.160424	0.132	0.137	0.495346
Kdm7a	3.64284e-06	0.160359	0.131	0.129	0.113121
Smg9	5.44952e-05	0.160124	0.067	0.052	1
Lcor	6.32387e-05	0.160068	0.075	0.076	1
Fkbp15	2.88962e-07	0.159751	0.166	0.165	0.00897313
Rasa4	2.75933e-06	0.15972	0.139	0.145	0.0856854
Birc6	2.00201e-06	0.159589	0.16	0.16	0.0621684
Dhrs3	2.62716e-09	0.159584	0.191	0.185	8.15813e-05
Nsd3	6.81791e-08	0.159556	0.187	0.202	0.00211717
Peli1	8.11791e-10	0.158954	0.193	0.191	2.52085e-05
Gna15	1.56165e-14	0.158806	0.313	0.348	4.84939e-10
Map3k3	0.000147232	0.158749	0.065	0.05	1
Ppm1h	6.68576e-06	0.15836	0.118	0.109	0.207613
Rab11fip2	1.2055e-10	0.158136	0.147	0.167	3.74345e-06
Ep400	1.82715e-06	0.158041	0.09	0.079	0.0567384
Nemf	1.68436e-08	0.157633	0.103	0.108	0.000523045
Lair1	2.5483e-24	0.157575	0.57	0.66	7.91324e-20
Baz2b	3.94829e-06	0.157533	0.112	0.114	0.122606
Ptbp3	8.48157e-10	0.157531	0.235	0.244	2.63378e-05
Zfp329	1.7603e-06	0.157367	0.137	0.154	0.0546627
Ankrd17	9.75842e-12	0.157089	0.166	0.163	3.03028e-07
Dnajc13	2.98502e-05	0.157059	0.099	0.09	0.926939
Dtx4	4.44372e-06	0.156968	0.125	0.119	0.137991
Zfp738	0.000214869	0.156892	0.059	0.05	1
Lrif1	6.79387e-08	0.156825	0.115	0.122	0.0021097
Zfp207	9.47414e-07	0.156725	0.154	0.148	0.0294201
Timm44	0.000312996	0.156683	0.082	0.07	1
Rhobtb1	2.90261e-05	0.156664	0.065	0.061	0.901349
Cflar	6.52028e-12	0.156454	0.217	0.217	2.02474e-07
Zzef1	0.0038851	0.156195	0.064	0.057	1
Rapgef1	0.000298395	0.155922	0.067	0.056	1
Kansl1l	6.08683e-05	0.155785	0.08	0.08	1
Nav3	5.76646e-13	0.155556	0.279	0.329	1.79066e-08
Ifitm10	1.06982e-05	0.155532	0.09	0.081	0.332211
Cdk14	0.000249736	0.155504	0.093	0.089	1
Zfp385a	3.21285e-05	0.155466	0.093	0.081	0.997687
Crebbp	9.8784e-08	0.155369	0.155	0.144	0.00306754
Neat1	0.000645319	0.155212	0.089	0.089	1
Ktn1	2.64923e-11	0.154484	0.255	0.291	8.22666e-07
Slc38a1	4.33749e-05	0.154351	0.116	0.116	1
Cntrl	1.59962e-05	0.154303	0.113	0.103	0.496729
Fnip1	5.40839e-05	0.154203	0.09	0.072	1
Tsga10	0.000901896	0.153873	0.063	0.06	1
Fam168b	0.000198833	0.153565	0.09	0.077	1
Pum2	1.2535e-07	0.153226	0.129	0.122	0.00389249
Crebrf	2.52929e-07	0.15315	0.107	0.111	0.00785421
Cacna1a	5.30431e-05	0.153137	0.084	0.066	1
Ptbp2	7.59605e-05	0.153089	0.055	0.05	1
Arap1	2.70377e-05	0.152977	0.052	0.036	0.839602
Abcc5	1.03213e-05	0.15261	0.107	0.104	0.320507
Mbtps2	8.88925e-06	0.152379	0.063	0.06	0.276038
Swt1	2.5951e-06	0.152276	0.135	0.139	0.0805855
Zfp322a	0.000180298	0.152224	0.069	0.068	1
Shoc2	3.89073e-07	0.152184	0.113	0.116	0.0120819
Leng8	1.91154e-05	0.152	0.096	0.089	0.593591
Pign	0.000148462	0.15194	0.056	0.054	1
Itgb2	2.27256e-12	0.151914	0.246	0.234	7.05697e-08
Zfp36l2	1.73186e-09	0.151892	0.167	0.169	5.37794e-05
Utp14a	2.34755e-05	0.151732	0.087	0.081	0.728983
Kdm6a	5.61056e-05	0.151634	0.079	0.076	1
Nuak1	1.44302e-07	0.151509	0.121	0.109	0.00448101
Mfsd11	8.59863e-05	0.151446	0.074	0.063	1
Pcm1	2.31999e-08	0.15135	0.211	0.224	0.000720427
Nbeal1	4.01045e-08	0.151236	0.084	0.088	0.00124537
Snapc3	0.000503774	0.151225	0.053	0.045	1
Ly9	7.52573e-07	0.150854	0.145	0.13	0.0233697
Irak2	1.36748e-08	0.150785	0.133	0.137	0.000424642
Tmcc1	3.94316e-06	0.150741	0.132	0.145	0.122447
Rbm47	6.93075e-05	0.15064	0.076	0.069	1
Dmtf1	1.97562e-08	0.150555	0.121	0.127	0.000613489
Grina	2.86996e-09	0.150488	0.181	0.177	8.91209e-05
Ptprc	1.20098e-15	0.150485	0.553	0.603	3.72942e-11
Snx10	7.16988e-05	0.150292	0.117	0.121	1
Atp8a2	6.83672e-15	0.150237	0.219	0.231	2.12301e-10
Dstyk	0.000134185	0.150232	0.067	0.063	1
Gm26782	5.34222e-05	0.150086	0.082	0.081	1
Pxn	0.000123836	0.149474	0.06	0.047	1
Atp9b	0.000524263	0.149455	0.095	0.099	1
Ctsb	1.28107e-60	0.14944	0.735	0.829	3.97809e-56
Arhgef2	5.81423e-06	0.149255	0.122	0.123	0.180549
Kmt2a	1.31336e-08	0.149131	0.18	0.2	0.000407837
Synj2bp	0.000730387	0.148736	0.076	0.071	1
Numa1	9.50603e-06	0.148672	0.164	0.15	0.295191
Usp7	1.04426e-05	0.148083	0.086	0.085	0.324275
Sec24a	0.000264177	0.147884	0.059	0.048	1
Eef2	2.27522e-11	0.147832	0.296	0.309	7.06523e-07
Mgat1	7.08744e-05	0.147449	0.127	0.125	1
Smg6	1.16992e-06	0.147414	0.117	0.118	0.0363294
Ap1b1	0.000454236	0.147387	0.063	0.049	1
Gm37494	1.79627e-08	0.14701	0.109	0.121	0.000557797
Samhd1	2.30166e-06	0.147002	0.12	0.123	0.0714736
Lncpint	4.41259e-05	0.146976	0.084	0.084	1
Uba7	4.62814e-05	0.146877	0.06	0.051	1
Foxn3	3.13654e-14	0.146871	0.262	0.295	9.7399e-10
Gsdmd	0.000202258	0.146806	0.076	0.067	1
Exoc6b	6.74999e-05	0.146518	0.067	0.07	1
Ldah	3.07715e-05	0.146471	0.079	0.08	0.955548
Diaph2	9.44276e-10	0.14639	0.232	0.258	2.93226e-05
Ing4	6.88263e-07	0.146372	0.133	0.13	0.0213726
Rock1	2.39463e-06	0.146302	0.172	0.168	0.0743603
Cab39l	0.000562758	0.146184	0.057	0.045	1
Zfyve26	0.000504744	0.146142	0.066	0.063	1
Znrf2	4.73161e-07	0.146073	0.117	0.106	0.0146931
Pld4	6.92886e-21	0.146065	0.455	0.501	2.15162e-16
Rnf216	8.70516e-09	0.145928	0.131	0.137	0.000270321
Cep164	0.000333845	0.145911	0.073	0.072	1
Dnase2a	7.27555e-09	0.145557	0.225	0.208	0.000225928
Fam53b	9.79659e-07	0.145506	0.12	0.127	0.0304213
Ago3	9.18875e-05	0.145491	0.098	0.086	1
Tep1	5.88951e-05	0.14538	0.089	0.089	1
Nipbl	8.11951e-10	0.145103	0.244	0.243	2.52135e-05
Znrf1	0.00301395	0.145085	0.068	0.062	1
Cnot1	2.87966e-05	0.14472	0.097	0.104	0.89422
Srp72	3.13597e-05	0.144546	0.13	0.13	0.973813
Ldb1	0.0016801	0.144158	0.078	0.065	1
Cfap97	1.13526e-05	0.144059	0.131	0.14	0.352531
Zfr	5.4403e-06	0.144031	0.143	0.143	0.168937
0610030E20Rik	6.4378e-07	0.144022	0.146	0.161	0.0199913
Ccdc93	1.97317e-06	0.143911	0.131	0.134	0.0612728
Slc12a6	3.16131e-05	0.143853	0.107	0.105	0.981683
Csf2ra	2.23207e-07	0.143721	0.112	0.114	0.00693126
Arid1a	8.16339e-11	0.143532	0.213	0.227	2.53498e-06
Rps18	3.75864e-18	0.143483	0.392	0.395	1.16717e-13
Arhgef6	9.13647e-06	0.143343	0.136	0.135	0.283715
Pbrm1	2.64806e-06	0.143143	0.148	0.153	0.0822301
Rab3gap1	3.66677e-06	0.143048	0.104	0.098	0.113864
mt-Nd5	2.32735e-32	0.143039	0.475	0.515	7.22712e-28
Adap2	3.58141e-19	0.142911	0.433	0.473	1.11214e-14
Gpr107	0.000200121	0.142883	0.117	0.111	1
Rap1gds1	4.47629e-08	0.142629	0.239	0.262	0.00139002
Ifi204	0.000449274	0.142587	0.078	0.074	1
March7	4.8373e-06	0.142573	0.114	0.118	0.150213
Zkscan3	5.89477e-07	0.142488	0.154	0.151	0.018305
Nvl	4.08368e-08	0.142359	0.077	0.085	0.00126811
Iffo1	5.30724e-06	0.142352	0.115	0.121	0.164806
Amn1	1.15671e-05	0.142255	0.087	0.09	0.359193
Rbm28	2.12574e-07	0.141948	0.15	0.161	0.00660106
Uhrf2	2.81892e-09	0.141709	0.134	0.151	8.75361e-05
Nhlrc3	9.83183e-06	0.141632	0.098	0.108	0.305308
Ttc3	8.14397e-05	0.141512	0.116	0.116	1
Pdk1	9.08847e-06	0.141439	0.157	0.159	0.282224
Itga6	9.1659e-14	0.141292	0.259	0.279	2.84629e-09
Pabpn1	0.000112015	0.141239	0.117	0.108	1
Sh2b3	0.000219057	0.140875	0.073	0.06	1
Ctsa	3.85057e-25	0.14087	0.524	0.576	1.19572e-20
Vps13d	0.000190406	0.140389	0.052	0.045	1
Rif1	0.0021526	0.140372	0.089	0.076	1
Bbx	5.75316e-05	0.140302	0.082	0.073	1
Tcf12	7.3977e-06	0.139947	0.091	0.095	0.229721
Slc38a2	3.8081e-12	0.139754	0.139	0.162	1.18253e-07
Fbrsl1	1.18642e-07	0.13971	0.114	0.103	0.00368418
Fam46c	2.99023e-06	0.139647	0.119	0.111	0.0928557
Nudt5	0.000246398	0.139516	0.067	0.061	1
Gdi1	0.000222757	0.139452	0.06	0.056	1
Gfm2	0.00134725	0.139382	0.052	0.048	1
Fam120a	0.000291131	0.139075	0.07	0.055	1
Bcl2l1	0.000626501	0.138966	0.068	0.057	1
Gabpb2	8.43279e-05	0.13893	0.085	0.085	1
Fli1	1.28545e-08	0.138853	0.187	0.194	0.000399171
Arhgap17	4.18143e-14	0.138736	0.264	0.298	1.29846e-09
Fer	3.1447e-09	0.138671	0.1	0.115	9.76525e-05
Il21r	9.98003e-09	0.138487	0.137	0.133	0.00030991
Fbrs	0.000248595	0.138472	0.075	0.067	1
Cep170	4.75267e-07	0.138469	0.157	0.155	0.0147585
Trim12a	6.29615e-10	0.138028	0.182	0.202	1.95514e-05
Uvssa	0.00187353	0.13802	0.073	0.067	1
Camta2	0.00125552	0.137868	0.053	0.043	1
Cabin1	0.000151176	0.137859	0.104	0.107	1
Furin	0.000113409	0.137831	0.052	0.049	1
Washc4	2.13882e-07	0.137794	0.152	0.153	0.00664168
Uvrag	1.86962e-12	0.137787	0.202	0.235	5.80575e-08
Extl3	7.95316e-06	0.137734	0.084	0.065	0.246969
Pcbp2	1.80142e-07	0.137598	0.215	0.208	0.00559394
Ganc	0.000103292	0.137335	0.064	0.067	1
Usp35	0.000645688	0.136876	0.072	0.061	1
Nfya	0.000661702	0.136861	0.06	0.053	1
Odf2	8.10464e-05	0.136728	0.079	0.085	1
U2surp	5.9798e-11	0.136206	0.253	0.283	1.85691e-06
Akap10	0.000348932	0.136104	0.051	0.043	1
Sp1	6.48944e-05	0.13607	0.06	0.042	1
Mgrn1	0.000142569	0.136001	0.081	0.069	1
Gapvd1	2.3727e-05	0.135766	0.13	0.121	0.736796
Fbxw2	5.69992e-06	0.135742	0.089	0.104	0.177
Atxn2	4.24339e-05	0.135721	0.139	0.142	1
Slc43a2	0.000149525	0.1357	0.081	0.071	1
A630001G21Rik	0.000996778	0.135562	0.093	0.092	1
Cklf	4.89464e-10	0.135342	0.194	0.218	1.51993e-05
Ube3a	3.22051e-10	0.135304	0.206	0.226	1.00006e-05
Nf1	3.84919e-05	0.135258	0.083	0.073	1
Otulin	4.02947e-08	0.134925	0.156	0.169	0.00125127
Ggnbp2	4.57855e-06	0.134799	0.136	0.14	0.142178
Hyal1	0.000209785	0.134581	0.052	0.05	1
Ggt5	0.000544066	0.134545	0.06	0.055	1
Vps18	3.86271e-05	0.134277	0.058	0.042	1
Epb41	0.000972845	0.134224	0.083	0.08	1
Sp110	6.80585e-05	0.134111	0.091	0.082	1
Bmpr2	3.99974e-06	0.134025	0.124	0.106	0.124204
Lpin1	0.000354257	0.133988	0.075	0.064	1
Cpd	7.5026e-05	0.133978	0.072	0.062	1
Grn	1.07812e-30	0.133952	0.587	0.663	3.34788e-26
Psme2b	0.000445793	0.133919	0.053	0.041	1
Wwp1	9.18903e-07	0.133902	0.086	0.095	0.0285347
Wdr26	1.24283e-07	0.133827	0.134	0.134	0.00385937
Anapc1	0.00401358	0.133759	0.055	0.047	1
Krit1	4.14437e-08	0.133686	0.151	0.161	0.00128695
Herc2	2.50193e-21	0.133632	0.315	0.376	7.76923e-17
Acin1	4.20034e-09	0.133354	0.305	0.341	0.000130433
Osbpl8	0.00485348	0.133334	0.075	0.074	1
Rsrp1	2.92836e-20	0.133202	0.514	0.581	9.09344e-16
Asap1	9.17875e-17	0.133069	0.307	0.361	2.85028e-12
Cacnb2	4.05371e-05	0.133008	0.059	0.056	1
Rock2	1.23599e-12	0.132913	0.318	0.346	3.83811e-08
Tubgcp5	1.96286e-06	0.132887	0.176	0.181	0.0609527
Spire1	1.25341e-11	0.132868	0.2	0.231	3.89222e-07
I830077J02Rik	2.906e-05	0.132863	0.138	0.138	0.9024
Ctso	1.35149e-05	0.132672	0.107	0.108	0.419677
Dlgap4	1.6446e-05	0.132647	0.119	0.111	0.510699
Irf2bp2	6.80562e-08	0.132525	0.155	0.155	0.00211335
Gna12	6.18112e-06	0.132369	0.185	0.185	0.191942
Mpeg1	6.6353e-30	0.132101	0.524	0.584	2.06046e-25
Plcl1	0.000984426	0.131832	0.073	0.07	1
Gm26724	0.00129888	0.131744	0.054	0.056	1
Rpl12	9.23844e-45	0.13163	0.547	0.623	2.86881e-40
Ctsd	3.8767e-56	0.131556	0.905	0.977	1.20383e-51
Ppwd1	9.35008e-05	0.131533	0.08	0.081	1
Samd9l	3.03211e-05	0.131251	0.056	0.06	0.941561
Gpr84	6.31803e-05	0.131197	0.188	0.184	1
Pogz	0.000218488	0.13104	0.062	0.057	1
Ubap2l	1.53193e-14	0.13102	0.284	0.299	4.75711e-10
Odc1	0.00102787	0.130923	0.057	0.058	1
Cdk13	1.07068e-06	0.130817	0.12	0.117	0.0332479
Plxna4	0.000884648	0.130816	0.075	0.066	1
Pkn2	2.17143e-09	0.130814	0.226	0.254	6.74294e-05
Spopl	0.000377148	0.130777	0.059	0.055	1
Zfyve16	0.00272539	0.130496	0.063	0.061	1
Ppp4r3a	3.87682e-05	0.130451	0.093	0.093	1
Tnfsf8	0.00303896	0.130389	0.053	0.047	1
Hsp90aa1	5.16985e-08	0.130331	0.251	0.258	0.00160539
Sowahc	0.000393002	0.130326	0.117	0.108	1
Vps9d1	8.66106e-07	0.129921	0.119	0.136	0.0268952
Myo18a	0.000191835	0.129807	0.06	0.058	1
Lacc1	1.24988e-10	0.129798	0.228	0.258	3.88126e-06
Slc40a1	4.96601e-08	0.129677	0.137	0.145	0.0015421
Lgals8	2.31577e-08	0.129606	0.12	0.119	0.000719115
Trim30d	2.39983e-05	0.12951	0.101	0.097	0.745218
Arrb2	1.4669e-11	0.129509	0.281	0.285	4.55517e-07
Pald1	0.000132331	0.12948	0.081	0.065	1
Nfatc1	0.000281958	0.12941	0.08	0.068	1
Kansl1	3.96188e-07	0.129319	0.177	0.187	0.0123028
Tpp2	3.80797e-07	0.129295	0.132	0.141	0.0118249
Atp8a1	2.50912e-11	0.129196	0.211	0.225	7.79158e-07
Irf8	3.93539e-25	0.129086	0.522	0.59	1.22206e-20
Akap8l	6.63013e-18	0.128809	0.24	0.297	2.05885e-13
Plxdc1	0.000288123	0.128636	0.065	0.054	1
Gigyf1	0.000934881	0.128595	0.061	0.055	1
Fam172a	3.19983e-07	0.128449	0.107	0.113	0.00993643
Dido1	0.000260746	0.12837	0.126	0.125	1
Csnk1g1	6.09231e-06	0.128351	0.055	0.056	0.189184
Use1	1.77314e-06	0.128319	0.125	0.129	0.0550612
Hook3	3.00232e-09	0.128216	0.256	0.274	9.32311e-05
AC160336.1	0.0165836	0.128146	0.052	0.048	1
Clasp1	0.000577625	0.128142	0.054	0.05	1
Pou2f1	0.000294311	0.12813	0.051	0.037	1
Myo9b	0.000130436	0.12798	0.086	0.081	1
Aff4	0.000292086	0.127956	0.138	0.132	1
Hbp1	3.72845e-05	0.127663	0.106	0.106	1
Nfxl1	0.000171122	0.127565	0.066	0.07	1
Gnaq	3.71987e-09	0.127466	0.178	0.19	0.000115513
9930021J03Rik	0.00295392	0.127231	0.069	0.063	1
Arhgap31	6.54846e-14	0.127224	0.202	0.252	2.03349e-09
Nop56	9.03617e-05	0.127121	0.121	0.115	1
Accs	8.57045e-05	0.127002	0.069	0.073	1
Hexa	2.41489e-22	0.126952	0.479	0.534	7.49894e-18
Kcnk6	0.000231966	0.126931	0.113	0.106	1
Coro1a	2.33595e-12	0.126892	0.342	0.374	7.25384e-08
Otud5	0.00513485	0.12688	0.07	0.066	1
Hnrnpc	2.49427e-08	0.126868	0.184	0.172	0.000774545
Nek7	0.000114474	0.12681	0.149	0.152	1
Cdk8	6.78602e-05	0.126779	0.098	0.105	1
Nsd1	2.48356e-16	0.126579	0.295	0.353	7.71221e-12
Cdc37l1	7.38348e-06	0.126549	0.12	0.13	0.229279
Zranb2	1.86353e-10	0.126484	0.291	0.328	5.78683e-06
Ap2a2	0.00263903	0.126412	0.066	0.065	1
Zfp646	1.68857e-11	0.126406	0.134	0.17	5.24353e-07
Gm20045	2.17432e-05	0.126394	0.079	0.078	0.675191
Cep68	0.000564016	0.126371	0.073	0.072	1
Wbp2	1.09938e-08	0.126356	0.154	0.171	0.000341392
Zdhhc6	0.00981594	0.126343	0.053	0.052	1
Nav2	2.03206e-20	0.126315	0.461	0.571	6.31017e-16
Ddi2	2.82975e-05	0.126164	0.093	0.094	0.878723
Arap3	0.00022221	0.126124	0.074	0.068	1
Usp15	6.14488e-09	0.12591	0.162	0.182	0.000190817
Daam1	5.53878e-05	0.125905	0.073	0.064	1
Ylpm1	0.00665393	0.125789	0.06	0.051	1
Phkb	0.00622789	0.125539	0.058	0.052	1
Nop53	0.000941661	0.125534	0.097	0.086	1
Mecp2	0.000687367	0.12521	0.084	0.084	1
Sod1	0.000422178	0.12496	0.055	0.047	1
Ddx55	0.000105708	0.124716	0.06	0.055	1
Ate1	1.06475e-05	0.12464	0.153	0.167	0.330638
Eif3g	0.000385204	0.124521	0.075	0.064	1
Ube2d3	1.3832e-08	0.12449	0.247	0.271	0.000429524
Usp48	0.00323712	0.124293	0.07	0.068	1
Ttc7	1.07008e-07	0.123858	0.149	0.179	0.00332291
Sh2b2	0.00509138	0.12374	0.066	0.058	1
Thap3	3.43818e-16	0.123677	0.212	0.26	1.06766e-11
Lasp1	1.57419e-05	0.123303	0.124	0.114	0.488834
Sfpq	4.94066e-10	0.122984	0.283	0.31	1.53422e-05
Bdp1	0.00631598	0.122979	0.085	0.09	1
Notch2	0.000857703	0.122836	0.059	0.046	1
Skap2	4.65797e-07	0.122625	0.234	0.253	0.0144644
Rreb1	2.60319e-06	0.122616	0.121	0.12	0.0808368
Sp100	0.000162839	0.122563	0.083	0.078	1
Eif4b	0.00278964	0.122394	0.076	0.066	1
Ccar1	7.77576e-05	0.122352	0.121	0.119	1
Larp4b	1.26625e-05	0.122175	0.148	0.143	0.393209
Exoc5	0.00071775	0.122154	0.093	0.096	1
Picalm	1.13938e-15	0.12213	0.378	0.426	3.53812e-11
Tgfa	0.000291766	0.122121	0.057	0.042	1
Ppil2	3.81488e-06	0.121748	0.102	0.104	0.118463
Rin3	0.00202453	0.121626	0.074	0.074	1
Ncf1	1.57714e-14	0.121514	0.305	0.321	4.89749e-10
2900097C17Rik	0.00155822	0.121429	0.06	0.056	1
Nsd2	0.00265212	0.121418	0.07	0.075	1
Pdgfb	4.45917e-06	0.121369	0.23	0.231	0.138471
Zfp157	4.96634e-05	0.121348	0.088	0.091	1
Eif3j1	0.000120548	0.121292	0.1	0.089	1
Rlf	8.48209e-05	0.121219	0.118	0.116	1
Dync1h1	7.89327e-07	0.120877	0.132	0.131	0.024511
Ncor2	0.00011877	0.120863	0.107	0.093	1
Cln3	7.98532e-05	0.120413	0.092	0.087	1
Atp2c1	6.02542e-08	0.120382	0.185	0.212	0.00187107
Iws1	0.00884836	0.120373	0.078	0.076	1
Adgre1	4.5863e-05	0.120357	0.137	0.127	1
Ralgapa1	0.00123561	0.120206	0.054	0.047	1
Luc7l2	1.10075e-13	0.120162	0.404	0.469	3.41817e-09
Atxn7l1	0.000124908	0.119788	0.082	0.079	1
9030624J02Rik	0.00317362	0.119757	0.067	0.064	1
Sp3	0.000234929	0.119621	0.091	0.087	1
Atf4	0.000601703	0.119613	0.113	0.104	1
Irf3	4.6418e-07	0.119365	0.089	0.101	0.0144142
Rsrc2	4.23631e-11	0.119349	0.279	0.294	1.3155e-06
Evi5	0.00161464	0.119336	0.081	0.088	1
Pik3r1	5.32227e-12	0.119269	0.179	0.215	1.65273e-07
Lrrc8d	0.00277505	0.119108	0.068	0.058	1
Ncor1	7.72992e-05	0.119033	0.295	0.322	1
Jrkl	8.1632e-05	0.118981	0.075	0.076	1
Mef2c	2.84593e-15	0.118969	0.71	0.806	8.83748e-11
Mbtps1	0.000679151	0.118466	0.052	0.045	1
Gusb	3.49733e-09	0.118349	0.235	0.258	0.000108603
Fblim1	1.59088e-05	0.118272	0.066	0.048	0.494017
Kdm5a	0.000315423	0.118259	0.092	0.09	1
Gpatch2	2.00249e-05	0.118143	0.076	0.081	0.621834
Cyth3	0.000433679	0.118033	0.084	0.082	1
Tbc1d14	0.000236554	0.117988	0.086	0.078	1
Stk10	0.00058872	0.11745	0.105	0.098	1
Mctp1	0.000206221	0.117172	0.096	0.097	1
Helz	0.000192801	0.117093	0.117	0.116	1
Naip2	0.000193876	0.117038	0.084	0.078	1
Trim56	0.00120266	0.117038	0.081	0.074	1
Cab39	0.000135258	0.117024	0.112	0.105	1
Lgals3	0.0381071	0.117022	0.077	0.084	1
Map1s	3.10108e-06	0.116804	0.108	0.115	0.0962978
Tmem135	5.10106e-06	0.116767	0.116	0.121	0.158403
Lag3	7.18835e-12	0.116763	0.273	0.278	2.2322e-07
Slc23a2	0.000482919	0.116461	0.075	0.069	1
Dhx15	0.000174991	0.116425	0.119	0.118	1
Rexo1	1.6163e-07	0.1163	0.134	0.158	0.00501908
Aif1	1.07863e-70	0.116245	0.676	0.812	3.34947e-66
Ywhag	0.000364369	0.116058	0.09	0.076	1
2310035C23Rik	0.00370024	0.115926	0.063	0.058	1
Dennd1a	0.0094396	0.115907	0.052	0.046	1
Ube2j1	0.00210706	0.115846	0.063	0.052	1
Gm10138	0.000159702	0.115702	0.095	0.103	1
Pkn1	2.68653e-08	0.115697	0.221	0.244	0.00083425
Snrnp48	4.08539e-07	0.115505	0.126	0.138	0.0126864
D5Ertd579e	0.000403258	0.11545	0.075	0.077	1
Nfx1	1.8137e-05	0.115389	0.123	0.131	0.563208
Ppp3ca	2.46296e-12	0.115209	0.293	0.335	7.64823e-08
Ehmt1	1.72648e-05	0.11504	0.103	0.108	0.536125
Mvp	0.00451127	0.114495	0.053	0.041	1
Zranb1	0.000411592	0.114395	0.095	0.095	1
Rab11fip5	0.000599283	0.114222	0.056	0.042	1
Vti1a	0.00315478	0.114196	0.055	0.054	1
Sh3kbp1	6.6372e-08	0.114191	0.179	0.198	0.00206105
Atp6v0a1	1.3657e-12	0.113951	0.196	0.219	4.2409e-08
Socs6	0.000140104	0.1136	0.083	0.077	1
2810402E24Rik	0.0062175	0.113563	0.066	0.066	1
Ppp3cb	0.00203678	0.113471	0.083	0.075	1
Yme1l1	1.78931e-05	0.113456	0.116	0.112	0.555633
Specc1l	0.00126493	0.113046	0.069	0.069	1
Fam208b	0.000107036	0.112981	0.077	0.076	1
Brd8	0.000520403	0.112765	0.149	0.155	1
Rasal3	1.19952e-05	0.112675	0.15	0.164	0.372486
Ifi207	0.00856569	0.112656	0.057	0.053	1
Ttyh3	0.000316878	0.112636	0.082	0.067	1
Ccdc82	0.00311769	0.112529	0.067	0.068	1
Dock11	7.23193e-06	0.112431	0.093	0.091	0.224573
Mob1a	7.17469e-06	0.112418	0.139	0.137	0.222796
Camk1	3.338e-18	0.112322	0.499	0.584	1.03655e-13
Hnrnpr	2.19739e-08	0.112322	0.16	0.182	0.000682354
Phrf1	0.000343032	0.112271	0.068	0.065	1
Ube3c	0.00198707	0.11219	0.072	0.067	1
Csad	4.4015e-06	0.112069	0.128	0.139	0.13668
Rps15	1.41561e-55	0.112062	0.575	0.687	4.3959e-51
Maml2	0.000446295	0.111852	0.063	0.051	1
Dock7	8.16952e-05	0.111787	0.081	0.086	1
Lyst	0.00056278	0.111778	0.135	0.145	1
Pten	0.000229129	0.111541	0.139	0.142	1
Nfatc2	1.1117e-05	0.111511	0.059	0.044	0.345215
Rpl37a	9.14076e-77	0.111449	0.632	0.773	2.83848e-72
Liph	0.000845448	0.111314	0.075	0.063	1
Insr	0.0010307	0.111288	0.063	0.056	1
Ctbp2	0.000291438	0.111234	0.118	0.125	1
Mapk1ip1l	0.00209792	0.111006	0.061	0.053	1
Rogdi	1.58784e-06	0.110992	0.134	0.152	0.0493071
Kmt5b	2.36345e-05	0.110974	0.136	0.144	0.733923
Wdr45b	0.00183482	0.110902	0.068	0.066	1
Rnpepl1	0.00321841	0.110802	0.061	0.051	1
Rhot1	0.0014893	0.110587	0.052	0.052	1
Cops3	0.00441265	0.110523	0.067	0.06	1
Fubp1	3.29846e-10	0.110516	0.26	0.299	1.02427e-05
Sh2d3c	0.00056886	0.110392	0.053	0.059	1
Prkd3	0.00335837	0.110385	0.066	0.055	1
Hivep3	6.49766e-08	0.110286	0.212	0.229	0.00201772
Casp8ap2	6.28874e-05	0.110042	0.087	0.087	1
G6pdx	0.00443152	0.109901	0.058	0.05	1
Sf3b1	3.35494e-08	0.109401	0.336	0.371	0.00104181
Tec	8.94142e-07	0.109377	0.118	0.128	0.0277658
Taf6	0.000581794	0.109268	0.051	0.059	1
Sall3	4.76738e-07	0.109268	0.122	0.128	0.0148041
Ppfibp2	0.000959742	0.109241	0.058	0.063	1
Cfap74	0.000193328	0.109158	0.061	0.067	1
Apobec3	1.96759e-08	0.109074	0.152	0.171	0.000610997
Clcn4	5.27424e-05	0.109071	0.088	0.084	1
Ralgps2	7.06717e-11	0.108722	0.14	0.165	2.19457e-06
Wdfy2	0.00139988	0.108715	0.068	0.068	1
Zeb1	8.86604e-06	0.108598	0.087	0.096	0.275317
BC005561	3.55e-07	0.108593	0.133	0.16	0.0110238
Mbnl2	5.46942e-05	0.108576	0.169	0.174	1
Ago2	0.00203763	0.10848	0.064	0.056	1
Herc4	0.00242796	0.108393	0.068	0.068	1
Ppp1cb	0.000153984	0.108342	0.053	0.054	1
Prkcb	0.000260603	0.108133	0.095	0.1	1
Phf21a	0.000666268	0.107735	0.073	0.073	1
Med1	0.000173945	0.107511	0.083	0.077	1
Usp33	0.000975381	0.107449	0.054	0.053	1
Nos1ap	1.60931e-07	0.107349	0.07	0.089	0.00499739
Dnajc5	0.000163054	0.107008	0.126	0.121	1
Anapc5	0.00559713	0.107	0.102	0.098	1
H2-Q7	0.00478141	0.106964	0.074	0.065	1
Zfp740	0.000870988	0.106872	0.093	0.089	1
2510009E07Rik	0.000754052	0.106818	0.067	0.055	1
Bach2	0.00289231	0.106732	0.054	0.047	1
Nceh1	0.00810844	0.106654	0.068	0.058	1
Tmem104	3.63938e-05	0.106399	0.058	0.039	1
Tpcn1	0.000681853	0.106331	0.105	0.104	1
Man1c1	0.00060671	0.106294	0.082	0.07	1
Golgb1	2.9639e-06	0.106277	0.176	0.192	0.092038
Lztfl1	6.48804e-05	0.106216	0.079	0.083	1
Eef2k	0.00322346	0.106201	0.12	0.121	1
Ppp1r9b	0.00121015	0.106166	0.062	0.057	1
Pou2f2	1.11772e-17	0.105804	0.531	0.608	3.47087e-13
Arid4b	0.000110318	0.105803	0.128	0.137	1
Il16	0.000597714	0.105729	0.104	0.099	1
Srsf6	0.000410151	0.105723	0.095	0.094	1
Dnm2	1.09399e-07	0.105565	0.321	0.371	0.00339716
Uimc1	0.00112554	0.105565	0.073	0.071	1
Rere	1.73339e-05	0.105504	0.164	0.173	0.538271
Mysm1	1.61349e-07	0.105397	0.165	0.187	0.00501037
Rbm33	0.000416925	0.105325	0.084	0.094	1
Zc3hav1	0.000337538	0.105112	0.058	0.053	1
Zmynd8	1.16149e-09	0.105077	0.174	0.192	3.60676e-05
Stat3	0.00345775	0.105062	0.121	0.118	1
Strada	0.0112892	0.104753	0.06	0.055	1
Tmem260	0.00270482	0.104696	0.06	0.062	1
Ccz1	0.001986	0.104447	0.126	0.133	1
Mms19	0.00343578	0.104428	0.06	0.05	1
Agl	0.00131969	0.104291	0.054	0.053	1
Rtf1	2.62666e-07	0.104185	0.166	0.182	0.00815656
Dpp7	0.00143416	0.104105	0.068	0.056	1
Polr2a	0.000232804	0.104002	0.092	0.085	1
Akt1	0.00101984	0.103918	0.091	0.082	1
Mgat4b	0.00367431	0.103886	0.081	0.076	1
Stk38	6.86627e-05	0.103431	0.168	0.194	1
Rps6ka1	3.97725e-09	0.10339	0.237	0.243	0.000123505
Rnf10	7.4335e-07	0.10318	0.126	0.141	0.0230833
Gpr137b	0.00241524	0.103163	0.064	0.058	1
Rpl17	1.42389e-44	0.103144	0.545	0.631	4.42161e-40
Epb41l3	9.71519e-06	0.103087	0.094	0.078	0.301686
Eif4g1	0.00129062	0.103006	0.147	0.145	1
Cndp2	2.01295e-05	0.102942	0.123	0.118	0.625081
Zfp710	4.4643e-07	0.102909	0.21	0.237	0.013863
Ciz1	0.00349226	0.102703	0.064	0.054	1
Parp8	0.00154771	0.102679	0.095	0.095	1
1700017B05Rik	1.90753e-06	0.102669	0.192	0.189	0.0592346
Kpna4	7.46714e-08	0.102464	0.203	0.23	0.00231877
Plxdc2	1.73698e-27	0.102403	0.502	0.595	5.39384e-23
Ncln	0.00465782	0.102283	0.063	0.056	1
Trim30a	5.65566e-06	0.102139	0.157	0.166	0.175625
Mfsd1	2.79729e-06	0.102042	0.101	0.092	0.0868642
Vcpip1	0.00369467	0.10199	0.065	0.06	1
Brd9	0.000220267	0.101961	0.1	0.107	1
Matk	0.00199171	0.101853	0.053	0.055	1
Cic	0.0002462	0.101807	0.083	0.082	1
Rabgap1	0.000320857	0.101764	0.091	0.095	1
Glb1	0.000931628	0.101656	0.073	0.058	1
Pbx3	0.0199748	0.101507	0.06	0.062	1
Hnrnpl	1.13571e-10	0.101478	0.155	0.179	3.52671e-06
Lgals3bp	3.11382e-07	0.101432	0.193	0.184	0.00966934
Eps15l1	0.00536561	0.101402	0.044	0.056	1
Apc	2.3831e-08	0.1013	0.158	0.176	0.000740023
Rps17	5.69947e-17	0.101244	0.399	0.426	1.76986e-12
Zfp800	0.0028019	0.101164	0.09	0.089	1
2810403A07Rik	0.0156779	0.100957	0.052	0.049	1
Lima1	5.14949e-06	0.100946	0.089	0.1	0.159907
AU041133	0.0612813	0.100941	0.059	0.062	1
Aak1	0.00378866	0.10081	0.056	0.062	1
Preb	0.00342196	0.10075	0.061	0.063	1
Dgkz	6.36087e-06	0.100683	0.162	0.167	0.197524
Far1	0.000667884	0.100658	0.087	0.092	1
Soga1	2.61826e-05	0.100558	0.145	0.158	0.813049
Ppfia4	5.05665e-07	0.100464	0.207	0.224	0.0157024
Tm9sf4	5.13568e-07	0.100414	0.189	0.2	0.0159478
Golga1	0.00127038	0.100374	0.072	0.078	1
Stk19	0.00948953	0.100372	0.058	0.05	1
Ubr4	0.00311166	0.100334	0.065	0.053	1
Pcmtd1	4.40472e-05	0.100327	0.106	0.111	1
C3ar1	6.6198e-09	0.100157	0.251	0.255	0.000205565
Arnt	0.00112669	0.100086	0.049	0.052	1
Slc12a9	7.52696e-06	0.100083	0.116	0.124	0.233735
Slc30a9	1.25774e-05	0.100071	0.092	0.111	0.390565
Bcl7a	0.000295832	0.0999033	0.083	0.093	1
Aldoa	7.96223e-10	0.0997708	0.311	0.332	2.47251e-05
Ddb1	0.0113566	0.0995524	0.061	0.051	1
Fndc3b	0.00526374	0.0994348	0.065	0.067	1
Scfd1	1.1515e-06	0.0994258	0.103	0.1	0.0357576
Galnt7	0.000582654	0.0993519	0.108	0.111	1
Ctnnb1	0.00330968	0.0993412	0.106	0.111	1
Snhg12	0.000895521	0.0993012	0.081	0.073	1
Vps13c	2.53147e-05	0.0992584	0.13	0.141	0.786097
Cir1	0.00568096	0.0992269	0.098	0.085	1
Uba1	0.0049846	0.0991416	0.065	0.056	1
Arid4a	0.000102001	0.0990973	0.2	0.216	1
Rps6kb1	0.0002378	0.0990967	0.099	0.11	1
Gaa	0.000800647	0.0990959	0.087	0.078	1
Cep192	0.00985655	0.0989577	0.067	0.07	1
Angel2	6.69005e-11	0.0989263	0.152	0.171	2.07746e-06
Gtpbp2	7.50915e-09	0.0986622	0.165	0.186	0.000233182
Prr14l	0.00559005	0.0985714	0.073	0.069	1
Polr3a	0.00138231	0.0984682	0.06	0.067	1
Abl1	0.000218306	0.0984609	0.093	0.088	1
Esco1	1.09921e-05	0.098449	0.084	0.096	0.341338
Kmt2e	3.43684e-13	0.0984472	0.27	0.305	1.06724e-08
Erf	6.3481e-05	0.0983542	0.077	0.066	1
Ulk2	4.34618e-09	0.0983166	0.187	0.194	0.000134962
Slc9a8	0.00502994	0.0981544	0.062	0.061	1
Stat6	0.0010135	0.0981189	0.098	0.097	1
Baz1b	0.000317762	0.0980883	0.153	0.151	1
Nbr1	0.00500675	0.0978509	0.058	0.048	1
Nras	0.000435028	0.0977121	0.07	0.072	1
Snhg20	0.00193788	0.0976124	0.111	0.121	1
Agk	0.00575207	0.0976101	0.054	0.054	1
Gnb1	1.95235e-05	0.0975101	0.134	0.135	0.606263
Eef2kmt	0.0363264	0.0973409	0.06	0.059	1
Atf2	0.0103885	0.0972486	0.081	0.082	1
Srsf1	0.0413328	0.0972249	0.079	0.075	1
Rsbn1	3.55472e-05	0.0971521	0.114	0.118	1
Rassf4	4.85871e-06	0.0971083	0.196	0.207	0.150878
Calhm2	0.00664393	0.0964622	0.066	0.066	1
Atp6v1b2	0.0010209	0.0963882	0.115	0.105	1
Edem2	0.000261556	0.0963751	0.137	0.137	1
Kdm3a	0.011497	0.0963578	0.063	0.054	1
Ptk2b	9.44456e-05	0.0961606	0.089	0.083	1
Lifr	9.38525e-05	0.0961598	0.06	0.058	1
Ap3b1	0.000198384	0.0959359	0.104	0.102	1
Gpatch8	1.11484e-08	0.0958798	0.212	0.241	0.000346191
Zfpm1	0.000206137	0.0957309	0.075	0.081	1
Brf1	0.0283723	0.0954324	0.053	0.052	1
Gmfb	0.00720998	0.0953456	0.055	0.047	1
Snx27	0.0309995	0.0951957	0.05	0.051	1
Washc2	0.000265693	0.0951869	0.144	0.134	1
Rrnad1	0.0116123	0.0950626	0.053	0.054	1
Mgat5	2.38914e-06	0.0950575	0.101	0.109	0.0741901
Lrp6	3.8851e-05	0.0949899	0.101	0.113	1
Serinc3	7.34435e-35	0.0949393	0.48	0.537	2.28064e-30
Psme4	0.0163692	0.0947469	0.068	0.063	1
Cant1	0.00466728	0.0946008	0.052	0.04	1
Hadhb	0.00210857	0.0944292	0.066	0.061	1
Mettl1	0.150444	0.0940447	0.063	0.065	1
Oma1	0.000952449	0.0937653	0.071	0.069	1
Sipa1l1	1.05031e-06	0.0936598	0.075	0.088	0.0326154
Cd63	4.60217e-38	0.0936303	0.678	0.757	1.42911e-33
Slc6a6	6.71177e-07	0.0935692	0.199	0.228	0.0208421
Cfl2	0.00923114	0.0935436	0.061	0.063	1
Kmt2b	0.000211184	0.0934599	0.085	0.094	1
Irf5	3.25332e-08	0.0934241	0.147	0.166	0.00101025
Rbms1	0.000402625	0.0930811	0.056	0.056	1
Renbp	0.000225767	0.0928978	0.114	0.104	1
Tank	0.00334113	0.0928832	0.068	0.067	1
Dopey1	0.000569472	0.0927921	0.051	0.057	1
Tug1	0.0013927	0.0927084	0.067	0.071	1
Vps41	0.000681583	0.0926937	0.096	0.097	1
Gba	0.000188531	0.0926398	0.066	0.057	1
Qrich1	0.0015072	0.092595	0.072	0.067	1
Pip5k1c	0.00725724	0.0925875	0.058	0.05	1
Nrp1	8.86626e-06	0.0925327	0.213	0.227	0.275324
Ttc28	0.000292643	0.0924244	0.162	0.154	1
Slc35f6	0.000102007	0.0923221	0.089	0.094	1
Cnot10	0.00513317	0.0921037	0.059	0.057	1
Ctdspl2	6.04357e-07	0.0920007	0.112	0.134	0.0187671
2810004N23Rik	1.82558e-07	0.0919654	0.129	0.155	0.00566899
Arhgap27	0.00371168	0.091555	0.064	0.061	1
Crtc3	1.69487e-08	0.091394	0.092	0.116	0.000526309
Puf60	5.13679e-05	0.0913885	0.095	0.106	1
Lpar6	3.43843e-06	0.0912527	0.12	0.141	0.106774
Sars	0.000930281	0.0912294	0.107	0.1	1
Taok2	9.63131e-06	0.0911996	0.081	0.091	0.299081
Atrx	6.93049e-06	0.0910985	0.258	0.282	0.215213
Klhl18	0.00602819	0.0910105	0.062	0.064	1
Coro1c	0.0115241	0.090945	0.064	0.056	1
Fbxl3	2.67242e-05	0.0909382	0.11	0.123	0.829866
Trim35	1.32986e-07	0.0907599	0.173	0.208	0.0041296
Usf2	6.83908e-07	0.0904682	0.161	0.165	0.0212374
Cyp4f13	0.000248682	0.0904652	0.081	0.089	1
Afdn	0.00154983	0.0903798	0.073	0.084	1
Ogfr	0.0690049	0.0902829	0.051	0.052	1
Wdr1	0.000452836	0.0901109	0.093	0.094	1
Cdk9	0.00449746	0.0900951	0.118	0.124	1
Upf1	0.00858126	0.090004	0.064	0.056	1
Rin2	3.69221e-07	0.0898943	0.146	0.158	0.0114654
Dync1li2	1.85326e-05	0.0898499	0.064	0.071	0.575493
Vps54	0.0166204	0.089763	0.057	0.059	1
4933406I18Rik	0.0424989	0.0897312	0.061	0.058	1
Slc26a2	0.00858366	0.0896567	0.054	0.044	1
Ifih1	0.00654654	0.0896318	0.052	0.041	1
Tbck	0.00438244	0.0895102	0.051	0.055	1
Mark3	5.17229e-08	0.0894942	0.155	0.184	0.00160615
Ogt	6.94031e-10	0.0894192	0.224	0.254	2.15517e-05
Pfkfb4	0.00363935	0.0893731	0.076	0.073	1
Pisd	0.0720705	0.0892387	0.056	0.053	1
Sort1	0.000206696	0.0889976	0.139	0.141	1
Sdc3	0.000571396	0.0889681	0.058	0.056	1
Oxa1l	0.000583186	0.088929	0.097	0.098	1
Rad50	0.0962035	0.0889001	0.109	0.107	1
Vrk2	4.63051e-06	0.0888936	0.092	0.103	0.143791
Trappc10	4.52634e-06	0.0888886	0.174	0.201	0.140556
Taf3	0.00453468	0.0888543	0.077	0.076	1
Atg16l1	0.000402246	0.0888093	0.059	0.063	1
Hipk2	0.0033193	0.0887669	0.06	0.061	1
Zmynd11	3.6855e-07	0.0887377	0.14	0.152	0.0114446
Zfp280d	0.00241968	0.0887084	0.072	0.076	1
Susd6	7.94759e-08	0.088674	0.146	0.163	0.00246797
Ankrd10	6.49234e-05	0.0886328	0.075	0.086	1
Clptm1	0.0127186	0.088582	0.107	0.108	1
Dcxr	0.000968355	0.0885768	0.07	0.06	1
Khdrbs1	9.74745e-09	0.0884875	0.192	0.218	0.000302688
Anxa3	1.60275e-14	0.088475	0.467	0.535	4.97701e-10
Blvrb	2.68893e-05	0.0884669	0.158	0.162	0.834994
Gcc2	8.06342e-07	0.088459	0.142	0.167	0.0250393
Dnm1l	4.22373e-05	0.088396	0.107	0.112	1
Rlim	0.000250329	0.088369	0.09	0.092	1
Atp5b	0.000158514	0.0883297	0.184	0.185	1
Itgav	0.00106586	0.0882844	0.108	0.103	1
Eif4g3	8.82506e-06	0.0881786	0.16	0.179	0.274045
Zcchc8	0.00153	0.0878739	0.097	0.094	1
Tlr7	6.94886e-07	0.0878316	0.165	0.177	0.0215783
Gsk3b	8.60724e-05	0.0876204	0.184	0.194	1
Pycard	8.18463e-16	0.0875632	0.507	0.587	2.54157e-11
Cyth4	1.37467e-14	0.0875353	0.634	0.75	4.26875e-10
Traf5	0.00210191	0.0873537	0.064	0.068	1
Rpl5	4.14901e-32	0.0871485	0.471	0.54	1.28839e-27
Eno1	0.000867076	0.0870473	0.14	0.147	1
Nfic	1.23888e-05	0.0867427	0.212	0.228	0.384709
Slc25a37	4.02719e-05	0.0867403	0.08	0.097	1
Cdk6	0.0177826	0.0867009	0.068	0.067	1
Tbc1d1	0.0395009	0.0865917	0.06	0.06	1
Zfp608	0.000784392	0.0865406	0.074	0.076	1
Mapk14	0.00161773	0.0865333	0.087	0.092	1
Sft2d1	7.36587e-09	0.0862972	0.213	0.244	0.000228732
Tspan32	0.000366313	0.0860997	0.06	0.071	1
Cmklr1	0.00678646	0.0860075	0.085	0.076	1
Zhx1	0.000416113	0.0859988	0.072	0.078	1
2810405F17Rik	2.97501e-06	0.0859537	0.081	0.097	0.0923829
Malt1	0.0020838	0.0859296	0.068	0.073	1
Cnrip1	4.49932e-05	0.0859111	0.082	0.093	1
Scaper	0.000643367	0.0858586	0.056	0.055	1
Ythdf3	0.0309395	0.0857791	0.055	0.049	1
Dctn1	0.0257735	0.0856927	0.076	0.073	1
Dctn2	0.000878238	0.0856353	0.121	0.121	1
Med15	0.000713156	0.0856164	0.064	0.066	1
Eif2b3	0.000338252	0.0854475	0.059	0.068	1
Aftph	1.07711e-05	0.0851628	0.153	0.167	0.334476
Lin9	0.0228915	0.0851538	0.053	0.056	1
Gnl3	1.592e-07	0.0850714	0.146	0.168	0.00494365
Ppp2r5c	0.000369349	0.0850678	0.089	0.096	1
Fbxw4	0.00184619	0.085066	0.094	0.092	1
Pum1	4.03765e-05	0.0849886	0.167	0.182	1
Trip12	6.79712e-05	0.0849016	0.113	0.124	1
Fam35a	0.0006534	0.0848475	0.061	0.062	1
Ddhd2	1.53041e-06	0.0847684	0.117	0.137	0.0475239
Ankrd49	0.0474976	0.0846895	0.081	0.082	1
Arhgap12	4.63218e-06	0.084611	0.118	0.121	0.143843
Tlr4	0.012085	0.0845244	0.052	0.047	1
Efr3a	0.000433542	0.084462	0.069	0.058	1
Pid1	3.15853e-11	0.0842993	0.216	0.27	9.80819e-07
Zmym5	2.09739e-06	0.0841447	0.076	0.092	0.0651303
Tatdn1	0.0405882	0.0840498	0.054	0.055	1
Mast4	0.000535774	0.0838986	0.072	0.084	1
Actr8	0.00467031	0.0837942	0.065	0.071	1
Dip2c	0.00855152	0.0837042	0.048	0.058	1
Eri3	0.000831857	0.0837026	0.054	0.061	1
Mon2	1.27336e-05	0.0836735	0.103	0.111	0.395417
Mapk1	0.1638	0.0833678	0.094	0.1	1
Arfgap2	0.000108445	0.0832869	0.072	0.082	1
Kctd12	6.53557e-21	0.0831702	0.396	0.454	2.02949e-16
Brpf1	0.00410278	0.0831398	0.075	0.08	1
Vwa5a	0.00313725	0.0831356	0.089	0.081	1
Ddx46	1.14935e-10	0.0830818	0.132	0.158	3.56906e-06
Pdcd11	0.00784362	0.083054	0.054	0.055	1
Rnpc3	0.00922866	0.0830148	0.067	0.073	1
Sec16a	0.0183822	0.0828605	0.055	0.051	1
Clip1	0.00328283	0.082762	0.148	0.156	1
Mast3	0.0568957	0.0827576	0.072	0.073	1
Erbin	9.41381e-05	0.0827477	0.118	0.121	1
Camsap1	0.00105509	0.0827324	0.073	0.079	1
Hltf	0.000308767	0.0826879	0.167	0.184	1
Gpbp1	3.8993e-06	0.0826264	0.122	0.142	0.121085
Ubr2	0.000631147	0.0826178	0.111	0.118	1
Gtf2a1	0.0178323	0.0825284	0.051	0.045	1
Fryl	0.00192257	0.0823692	0.06	0.069	1
Senp7	0.00744002	0.0823531	0.08	0.083	1
Sdccag8	0.00973076	0.0822616	0.07	0.076	1
Arid3a	0.00748867	0.0821425	0.058	0.065	1
Ankhd1	0.00543832	0.0821037	0.106	0.113	1
Zfp318	0.00867792	0.0821037	0.069	0.067	1
Lpxn	0.00125515	0.0819758	0.058	0.058	1
Lyrm2	0.000680125	0.0819711	0.099	0.092	1
Aph1a	0.00718204	0.0817823	0.081	0.079	1
Gpr65	0.0315853	0.0817692	0.077	0.073	1
Pck2	0.00576508	0.0817292	0.061	0.054	1
Il17ra	0.00135962	0.0816616	0.111	0.11	1
St7l	0.0132495	0.0816285	0.056	0.057	1
Rps19	3.63779e-55	0.0815108	0.588	0.715	1.12964e-50
Pfkl	0.00108485	0.0813951	0.066	0.068	1
Farsa	0.0340253	0.0813573	0.062	0.058	1
Zmym2	0.0130597	0.0813237	0.065	0.07	1
Naglu	0.000168331	0.0812933	0.086	0.071	1
Mindy2	1.93064e-05	0.0812697	0.131	0.138	0.599521
Tlk2	0.000360044	0.0811157	0.067	0.071	1
Zfp652	2.8781e-10	0.0810968	0.241	0.282	8.93736e-06
Tlr2	0.000836924	0.0810522	0.106	0.102	1
Gpi1	0.0260655	0.080917	0.107	0.114	1
Hnrnpm	4.53672e-06	0.0808896	0.142	0.171	0.140879
Wdr81	0.0144236	0.08081	0.058	0.052	1
Zfp691	0.0398652	0.0807413	0.051	0.052	1
Dennd6a	0.0109143	0.0807395	0.1	0.11	1
Cox17	0.0170532	0.0806205	0.097	0.1	1
Mlph	2.73156e-07	0.0805758	0.214	0.239	0.00848233
Rnmt	0.098449	0.0805698	0.067	0.064	1
Lrba	1.07458e-08	0.0804849	0.18	0.223	0.00033369
Srrm2	4.60193e-11	0.0804615	0.706	0.828	1.42904e-06
Prpf40a	2.2205e-06	0.0803421	0.191	0.211	0.0689533
Upf3b	0.00142086	0.0802933	0.095	0.105	1
Pet100	0.000100564	0.0802248	0.176	0.17	1
Tpt1	4.55861e-72	0.0801645	0.753	0.917	1.41558e-67
Csnk1g2	0.0109059	0.080147	0.073	0.08	1
Fmnl3	1.46919e-06	0.0801468	0.141	0.157	0.0456227
Stat2	0.0120944	0.0800039	0.053	0.049	1
Klhl6	0.00118668	0.0799807	0.09	0.095	1
Zc3h13	0.00333771	0.0799501	0.12	0.124	1
Polg	0.00567818	0.0798818	0.048	0.053	1
Tpr	5.67452e-09	0.0798743	0.297	0.352	0.000176211
Ankrd13c	0.0122862	0.0798542	0.054	0.053	1
Rbm39	7.27304e-15	0.0797247	0.631	0.747	2.2585e-10
Cryzl1	0.00969197	0.0795076	0.057	0.058	1
Csf1r	1.33139e-36	0.0794814	0.748	0.873	4.13437e-32
Cox6a1	5.36103e-06	0.0793021	0.279	0.293	0.166476
Fam120b	0.000724253	0.0792941	0.105	0.098	1
Btbd7	6.04896e-06	0.0792631	0.149	0.167	0.187838
Coro1b	0.0013976	0.0792559	0.115	0.119	1
Parp9	0.0155326	0.0791889	0.057	0.058	1
Fam3a	0.0953099	0.0791803	0.066	0.063	1
Ice1	0.000602161	0.0791522	0.11	0.116	1
Pura	1.49178e-06	0.0790795	0.24	0.272	0.0463241
Pgd	0.00417058	0.0789161	0.115	0.119	1
Apobec1	0.000145225	0.0788667	0.129	0.148	1
Hvcn1	0.000236822	0.0788583	0.127	0.119	1
Gm5086	0.00325337	0.0788566	0.074	0.077	1
Fto	0.0265199	0.0788509	0.064	0.062	1
Nom1	0.00113971	0.0787368	0.073	0.084	1
Supt5	0.023631	0.0782703	0.105	0.107	1
Jade2	0.0116549	0.0782518	0.06	0.065	1
Aqr	0.00421821	0.0781493	0.083	0.075	1
Gart	0.0203962	0.0781308	0.064	0.066	1
Gnas	2.92163e-10	0.0780883	0.435	0.488	9.07253e-06
Csnk1g3	0.00700178	0.078029	0.054	0.058	1
Creb1	0.00056491	0.0779501	0.126	0.127	1
Inpp5k	0.00340832	0.0779074	0.06	0.058	1
Mylip	4.42926e-10	0.0778712	0.314	0.327	1.37542e-05
Eif3a	1.89583e-09	0.0778442	0.204	0.232	5.88712e-05
Hjurp	2.0777e-06	0.0778039	0.083	0.103	0.0645188
Lrch1	7.09139e-06	0.0776922	0.081	0.095	0.220209
Fam129a	0.00923723	0.0776134	0.072	0.066	1
Vps53	0.0443631	0.0775068	0.055	0.051	1
Med13	0.000179409	0.0774348	0.09	0.095	1
Chm	0.00588625	0.0771316	0.057	0.062	1
Dnttip1	0.00312803	0.0771126	0.057	0.058	1
Baz1a	0.00350414	0.0770859	0.093	0.097	1
Rps25	5.35294e-24	0.0770824	0.482	0.537	1.66225e-19
Tsc22d2	0.00470953	0.0770393	0.073	0.069	1
Phc2	0.00027909	0.0768758	0.084	0.091	1
Nmt1	0.00164424	0.0767196	0.093	0.088	1
Sp140	0.000891306	0.0767185	0.064	0.065	1
Hipk1	0.000518905	0.0767051	0.078	0.081	1
Kat6a	2.60458e-08	0.0766962	0.141	0.16	0.0008088
Rnf213	5.45389e-05	0.0766438	0.067	0.06	1
Eif4ebp2	0.235411	0.0765504	0.083	0.084	1
Riok1	0.0117168	0.0764994	0.064	0.062	1
Arpp19	1.09102e-05	0.076355	0.219	0.237	0.338794
Atp6v1h	0.00460996	0.0763538	0.075	0.075	1
Prpf38b	2.02109e-09	0.0762995	0.234	0.261	6.2761e-05
Strn4	0.016021	0.0761043	0.054	0.046	1
Themis2	0.0223364	0.0759997	0.053	0.048	1
Mcmbp	0.00297619	0.0759645	0.054	0.051	1
Bcl9	0.000177944	0.075666	0.105	0.115	1
Nup98	0.00611106	0.0755246	0.065	0.071	1
Tab2	3.88498e-05	0.0753905	0.157	0.165	1
2610037D02Rik	0.000275928	0.075345	0.05	0.057	1
Rgmb	2.63371e-06	0.0752664	0.075	0.081	0.0817846
Ndel1	0.00267498	0.075187	0.057	0.062	1
Sft2d3	0.0967973	0.0751856	0.05	0.052	1
Usp47	0.0123011	0.0751676	0.053	0.056	1
Tlr13	8.4393e-05	0.0749515	0.101	0.091	1
Phf3	0.000745303	0.0748535	0.185	0.199	1
Ptpn6	7.40615e-08	0.0747872	0.238	0.249	0.00229983
Spata13	4.28846e-05	0.0747257	0.146	0.147	1
Adam15	3.41817e-06	0.0746186	0.179	0.18	0.106145
Ube4a	0.0106799	0.0746003	0.069	0.071	1
Rasa1	0.0079853	0.0743767	0.092	0.102	1
Dennd5a	0.0169978	0.0740599	0.07	0.068	1
Slc15a3	8.71482e-08	0.0738697	0.265	0.298	0.00270621
Nsf	0.00381548	0.0738416	0.087	0.095	1
Apod	5.66864e-11	0.0737743	0.039	0.063	1.76028e-06
Smarca4	0.00734061	0.073717	0.075	0.076	1
Naga	0.0218184	0.0736719	0.09	0.083	1
Ccnt2	1.66114e-09	0.0735983	0.193	0.239	5.15834e-05
Csnk1d	0.0127796	0.073488	0.075	0.075	1
Tmem87b	0.00709968	0.0734718	0.067	0.068	1
Capn15	0.00174616	0.0733445	0.059	0.066	1
Ankfy1	0.0015064	0.0732865	0.096	0.096	1
Wdr48	0.0086833	0.0732645	0.057	0.063	1
Slmap	0.000273744	0.0732332	0.088	0.095	1
Pex3	0.0272124	0.072973	0.069	0.06	1
Clpp	0.011884	0.0729422	0.081	0.082	1
Ptbp1	0.0196616	0.0728144	0.079	0.077	1
Adam17	1.23945e-08	0.0727228	0.161	0.178	0.000384886
Snn	0.0437608	0.072668	0.06	0.057	1
Htra2	2.57386e-06	0.072547	0.1	0.11	0.079926
Atf7ip	0.0122594	0.0724235	0.152	0.167	1
Kdm2a	4.45853e-06	0.0722053	0.14	0.161	0.138451
Zfp451	4.9517e-05	0.0720149	0.087	0.096	1
Rasgrp3	2.13938e-07	0.0719983	0.246	0.26	0.00664341
Aldh2	0.00395608	0.0718812	0.072	0.078	1
Shprh	0.0215014	0.0716443	0.051	0.052	1
Ahctf1	0.000663325	0.0715214	0.043	0.052	1
Rmnd1	0.00804839	0.0714523	0.069	0.071	1
Tbl1xr1	0.00535728	0.0713363	0.098	0.102	1
Poldip3	3.37177e-06	0.0712637	0.091	0.096	0.104703
Ddx18	8.08027e-07	0.0712014	0.176	0.207	0.0250917
BC003331	0.00169768	0.0711675	0.1	0.106	1
Hnrnpa1	0.0167591	0.0708977	0.087	0.082	1
Rbbp6	3.6762e-08	0.0708835	0.188	0.213	0.00114157
Psen1	0.00393343	0.0707715	0.081	0.087	1
D1Ertd622e	0.0639403	0.070746	0.064	0.064	1
Zyg11b	0.00452638	0.0706921	0.073	0.078	1
Sik2	0.000378837	0.0705615	0.1	0.11	1
Rabep1	0.0160631	0.0705499	0.101	0.111	1
Tmem131	0.00688718	0.070525	0.097	0.087	1
Anxa7	0.0188149	0.0704285	0.06	0.063	1
Ikzf2	0.00129167	0.0703869	0.049	0.059	1
Tpp1	1.43626e-08	0.0703441	0.241	0.243	0.000446001
Nudt3	0.00114637	0.0703276	0.07	0.074	1
Minpp1	0.145814	0.0702242	0.053	0.058	1
Ccnt1	0.0450102	0.0702212	0.078	0.077	1
Pknox1	0.000114607	0.0699011	0.071	0.083	1
Xpo7	0.0081411	0.0696233	0.064	0.068	1
Pfkfb3	0.000826633	0.0695951	0.115	0.114	1
Pcif1	0.0043293	0.0695841	0.081	0.088	1
Trim5	0.0146411	0.0693871	0.051	0.05	1
Trmt2a	0.0111049	0.0692282	0.059	0.064	1
Chn2	0.00440482	0.0691673	0.1	0.106	1
Gabbr1	5.49685e-05	0.0690791	0.06	0.072	1
Stxbp5	0.00214248	0.0690597	0.061	0.058	1
C87436	5.40573e-06	0.0689921	0.122	0.14	0.167864
Gns	4.12777e-15	0.0689825	0.402	0.461	1.2818e-10
Mrpl38	0.000381574	0.0687815	0.057	0.065	1
Cep85l	0.0160847	0.0686654	0.056	0.064	1
Usp4	0.0387034	0.0686298	0.054	0.057	1
Gps2	0.000139208	0.0686133	0.222	0.238	1
Sgce	2.38583e-05	0.0685748	0.141	0.15	0.740873
P2ry6	4.88335e-14	0.0685046	0.464	0.564	1.51643e-09
Ccnh	0.0573465	0.0684831	0.07	0.068	1
Ankrd11	9.5462e-12	0.0684022	0.403	0.469	2.96438e-07
Gm38843	0.0465963	0.0682221	0.065	0.057	1
Bcl9l	0.0425642	0.0681654	0.059	0.057	1
Nans	0.00998705	0.067926	0.054	0.06	1
Nus1	0.0461264	0.0679228	0.061	0.06	1
Ppp6r1	0.00696167	0.0678942	0.064	0.06	1
Tmem168	0.00868535	0.067775	0.073	0.077	1
Casc3	0.00199116	0.0677738	0.098	0.1	1
Ttc9c	1.69258e-07	0.0677311	0.103	0.127	0.00525595
Mat2a	0.000655579	0.0676687	0.137	0.147	1
Adgrg1	5.38109e-08	0.0676003	0.24	0.256	0.00167099
Srsf11	7.04467e-08	0.0674116	0.296	0.347	0.00218758
Atp13a3	0.00490887	0.0673662	0.072	0.078	1
Crk	0.0515065	0.0672529	0.08	0.076	1
Rmi1	0.00550832	0.067241	0.069	0.074	1
Mzt2	0.000180698	0.0671615	0.108	0.112	1
Ubr1	0.0443542	0.0671478	0.053	0.054	1
Havcr2	5.98253e-14	0.0670202	0.409	0.489	1.85776e-09
Tcf7l2	0.000247605	0.067019	0.106	0.118	1
Prpsap2	0.0141202	0.0668905	0.062	0.064	1
Tbc1d9b	0.0542562	0.0668721	0.056	0.055	1
Spag9	3.72737e-12	0.066773	0.292	0.361	1.15746e-07
Ncstn	0.0127669	0.066677	0.101	0.103	1
Trir	0.0136001	0.0666714	0.16	0.168	1
Cmip	0.000301718	0.066667	0.146	0.161	1
Epc1	7.35119e-06	0.0665861	0.098	0.114	0.228277
Eif2s3x	0.064669	0.0665813	0.051	0.05	1
Pdxdc1	0.0083464	0.0664412	0.061	0.066	1
Elavl1	0.00189797	0.0664366	0.073	0.078	1
Atad2b	1.47785e-05	0.0663294	0.11	0.132	0.458915
Pbx2	0.0270918	0.0662999	0.055	0.054	1
Dynlt1c	0.000228241	0.0661827	0.05	0.061	1
2310033P09Rik	0.000622954	0.0660415	0.112	0.118	1
Limk1	0.0193555	0.065935	0.051	0.053	1
Crlf3	1.34064e-13	0.0658585	0.294	0.364	4.16309e-09
Mvb12b	0.00329828	0.0657784	0.097	0.103	1
Nfkb1	2.97848e-10	0.0657152	0.203	0.243	9.24906e-06
Cog4	0.0271755	0.0655881	0.051	0.048	1
Crlf2	4.89079e-08	0.0655409	0.269	0.305	0.00151874
Sft2d2	0.000827368	0.065348	0.088	0.085	1
Cwc27	0.000269556	0.0652464	0.052	0.059	1
Ptpa	0.00273884	0.0651128	0.062	0.072	1
Casp1	0.0102875	0.0650786	0.091	0.081	1
Trip11	2.84308e-06	0.0650613	0.168	0.194	0.0882861
Zc3h18	0.000702672	0.0650462	0.095	0.111	1
Zfp266	3.56033e-06	0.064853	0.065	0.086	0.110559
Man2a2	0.0268551	0.0647262	0.074	0.075	1
Ino80e	3.57075e-05	0.0646488	0.08	0.093	1
Fut8	0.03778	0.0646086	0.051	0.06	1
Anapc13	5.47104e-06	0.064588	0.215	0.218	0.169892
Map3k1	0.00163273	0.0645672	0.106	0.109	1
Ercc5	0.00675326	0.0645281	0.062	0.06	1
Slc38a10	0.00411587	0.0645239	0.102	0.093	1
Iars2	0.000147632	0.0644444	0.07	0.074	1
Ncf4	0.00364912	0.0643675	0.116	0.12	1
Dhx9	0.0147391	0.0643638	0.133	0.147	1
Dnajb4	0.0205474	0.0643161	0.067	0.071	1
Ankrd13a	0.0374318	0.0642289	0.067	0.061	1
St8sia6	0.111922	0.064135	0.08	0.084	1
Stt3b	0.0309953	0.064018	0.053	0.058	1
Ipo8	0.0139197	0.0639941	0.05	0.051	1
Pde4dip	0.000582313	0.0639703	0.049	0.052	1
Ykt6	0.0198233	0.063859	0.07	0.062	1
Nr2c2	0.0757666	0.0638066	0.058	0.06	1
Tesk1	0.0277261	0.0637555	0.049	0.052	1
Copa	0.000270203	0.0636921	0.13	0.147	1
Ctr9	0.034116	0.0635446	0.068	0.069	1
Mfhas1	0.0098108	0.0633798	0.068	0.061	1
Plekha1	0.0055842	0.0633184	0.087	0.095	1
Srrt	0.00543568	0.0632925	0.092	0.096	1
Zfp945	0.0271026	0.0632723	0.052	0.053	1
Zfp106	0.000379527	0.0632522	0.143	0.168	1
Akap11	0.123987	0.0631757	0.051	0.052	1
Ssbp4	3.87447e-09	0.0629921	0.178	0.206	0.000120314
Grcc10	0.0986059	0.062845	0.053	0.048	1
Rnf19b	0.00104389	0.0628258	0.056	0.049	1
Virma	0.00689618	0.0628038	0.059	0.068	1
Rnf139	0.00124437	0.0627382	0.051	0.046	1
Brd4	0.00010773	0.06263	0.153	0.161	1
Pkm	0.0188775	0.0625524	0.199	0.216	1
Tcn2	2.22705e-08	0.0624441	0.266	0.279	0.000691565
Sirt2	0.000448953	0.0621667	0.159	0.169	1
Nfix	5.95773e-06	0.0621236	0.143	0.165	0.185005
Maz	0.0735848	0.0620998	0.052	0.054	1
Fbl	1.04722e-05	0.0620612	0.112	0.131	0.325193
Purb	2.22365e-09	0.0618458	0.257	0.303	6.9051e-05
Mark2	6.00948e-08	0.0618445	0.113	0.14	0.00186612
Actl6a	0.00321543	0.0618128	0.09	0.102	1
Rpl36a	1.56548e-06	0.0616749	0.266	0.277	0.0486128
Rbl2	0.0392005	0.0616665	0.059	0.055	1
Zfp397	9.58596e-10	0.0616171	0.114	0.146	2.97673e-05
Zcwpw1	0.143749	0.0614359	0.052	0.048	1
Snx30	0.0201194	0.061247	0.071	0.075	1
Ccm2	0.137245	0.0612302	0.054	0.055	1
E2f3	0.00122457	0.0611949	0.094	0.096	1
Gpbp1l1	3.72814e-06	0.061181	0.097	0.111	0.11577
Ctbp1	0.0434155	0.0610312	0.07	0.061	1
Il10rb	1.2059e-06	0.0609826	0.201	0.216	0.0374467
Tifab	1.66313e-08	0.0609057	0.14	0.164	0.000516453
Slc46a3	0.00230394	0.0608702	0.066	0.072	1
Dazap1	0.0238263	0.0607205	0.05	0.058	1
Rab3il1	1.17784e-06	0.0606106	0.201	0.223	0.0365754
Arhgef12	0.0025756	0.0605327	0.082	0.09	1
5031439G07Rik	0.0875045	0.0602068	0.055	0.052	1
Ptpro	0.0157236	0.0601272	0.078	0.075	1
Slk	5.62654e-05	0.0601071	0.086	0.1	1
Cerk	1.62403e-06	0.0600752	0.187	0.215	0.050431
Xrcc4	0.0100291	0.0600418	0.053	0.057	1
Cep295	0.092285	0.060001	0.055	0.058	1
Pex7	0.0106552	0.0599559	0.053	0.053	1
Sertad2	0.0105123	0.0598899	0.066	0.072	1
Prdm2	0.000365308	0.0598252	0.119	0.129	1
Cox6a2	0.377085	0.059787	0.074	0.075	1
Mapk3	9.11073e-06	0.059745	0.158	0.177	0.282915
Slc9a9	1.88211e-05	0.0596613	0.116	0.135	0.584451
Sdha	0.00215826	0.0596427	0.095	0.103	1
Amz2	0.000835266	0.0596412	0.047	0.056	1
Tspan7	0.0065857	0.0592559	0.099	0.101	1
Spred1	0.00298473	0.0591689	0.087	0.097	1
Zzz3	8.43556e-05	0.0590296	0.099	0.11	1
Haghl	0.000429283	0.0590075	0.048	0.06	1
Marcks	1.79187e-43	0.0589981	0.733	0.864	5.56429e-39
Azin1	0.000609213	0.0589102	0.084	0.1	1
Tob2	0.0308982	0.0588081	0.058	0.058	1
Uggt1	0.00149854	0.0587745	0.1	0.106	1
Lman2l	0.00850167	0.0587524	0.075	0.084	1
Bank1	0.000127742	0.0586383	0.065	0.082	1
Iqgap1	0.180548	0.0586298	0.051	0.052	1
Cbfa2t3	0.0079624	0.0586258	0.088	0.1	1
4732440D04Rik	0.000450661	0.058584	0.051	0.063	1
Ubac2	0.0232523	0.0585752	0.057	0.059	1
Tbc1d20	0.0689157	0.0585262	0.055	0.047	1
4933434E20Rik	1.02751e-05	0.0584972	0.108	0.128	0.319073
Ubl3	1.04832e-09	0.058496	0.178	0.196	3.25535e-05
Ildr2	0.0899996	0.0582854	0.094	0.094	1
Pnpla8	2.16928e-05	0.0582683	0.149	0.163	0.673626
Stx5a	0.00310111	0.0582656	0.074	0.087	1
Tnfrsf11a	0.00388142	0.0582087	0.093	0.103	1
Pitpnc1	0.00540918	0.0581343	0.117	0.121	1
Pecr	0.0543838	0.0580939	0.067	0.063	1
Nsmce2	0.0389968	0.0580149	0.084	0.092	1
N4bp1	1.06419e-07	0.0579747	0.175	0.198	0.00330464
Zfp217	0.00760585	0.0579233	0.051	0.06	1
Atf1	5.82931e-06	0.0579077	0.088	0.107	0.181018
Ncbp3	0.00110818	0.0579011	0.109	0.124	1
Taf1	0.126519	0.0576316	0.052	0.056	1
Arhgdia	1.89775e-08	0.0574715	0.284	0.325	0.000589309
Map3k4	0.039361	0.0574649	0.084	0.083	1
Ralbp1	8.03432e-08	0.0574334	0.203	0.234	0.0024949
Cmtm6	0.0017522	0.0573609	0.229	0.236	1
Ehbp1l1	0.00561158	0.05722	0.064	0.069	1
Mgme1	0.0123607	0.0571715	0.052	0.055	1
Anapc4	0.075351	0.0570114	0.053	0.057	1
Pik3ca	0.119271	0.0568222	0.068	0.069	1
Rps28	1.16269e-41	0.0568205	0.56	0.677	3.61051e-37
Gramd1a	0.0841655	0.0567466	0.079	0.073	1
Ufsp2	5.03321e-05	0.0566695	0.193	0.222	1
Slc44a2	0.188288	0.0565705	0.084	0.092	1
Ccni	9.39459e-10	0.0565392	0.164	0.194	2.9173e-05
Scmh1	3.84891e-05	0.0565297	0.067	0.087	1
Prpf6	0.00239308	0.0564172	0.098	0.101	1
BC005624	7.26158e-09	0.0564107	0.167	0.205	0.000225494
Smarcad1	0.00022487	0.0563459	0.12	0.137	1
Pts	9.40944e-07	0.0562466	0.2	0.239	0.0292191
Kdm2b	0.000494089	0.0562328	0.12	0.139	1
Ash2l	0.0202352	0.0560677	0.079	0.087	1
Zfp703	0.0368493	0.0560252	0.062	0.058	1
Stk40	0.0844421	0.0560058	0.051	0.052	1
Tmem243	8.39093e-06	0.0559815	0.125	0.142	0.260564
Dcp2	0.0140165	0.0559675	0.061	0.063	1
Man1a	2.79218e-06	0.0558921	0.15	0.165	0.0867054
Vti1b	4.51835e-05	0.0557981	0.097	0.113	1
Csnk2a1	0.116533	0.055714	0.065	0.064	1
Zfp182	0.00443744	0.0555882	0.047	0.056	1
Wdr43	0.155072	0.0553356	0.077	0.077	1
Nrp2	0.027425	0.0553112	0.107	0.113	1
Synrg	0.000137907	0.0552633	0.161	0.186	1
Smc6	4.51442e-05	0.0551962	0.11	0.128	1
Cnot8	0.0561928	0.0550632	0.084	0.08	1
Snx1	0.00421872	0.0550304	0.065	0.074	1
Tor3a	2.05049e-05	0.0549395	0.086	0.098	0.636738
Lsg1	0.0169918	0.0548922	0.074	0.079	1
Stard3	0.00327073	0.054889	0.117	0.134	1
Mettl7a1	0.0751805	0.0548285	0.061	0.059	1
4833420G17Rik	2.61111e-08	0.054549	0.122	0.15	0.00081083
St13	3.91626e-08	0.0544848	0.259	0.275	0.00121612
Map4k3	0.00036494	0.0544528	0.051	0.059	1
Ptafr	0.0326883	0.054387	0.087	0.083	1
Abcd1	0.0339358	0.0543168	0.066	0.069	1
Zfp871	0.000786156	0.0542092	0.073	0.087	1
Trim14	0.0008683	0.0542054	0.061	0.069	1
Gtf2f1	0.0278963	0.054167	0.066	0.07	1
Mfap3	0.0211379	0.0540995	0.111	0.118	1
Pnn	8.72951e-15	0.0540021	0.319	0.395	2.71078e-10
Ttc19	0.0107657	0.0539773	0.049	0.055	1
Arid3b	1.3673e-05	0.0538393	0.089	0.108	0.424588
6030458C11Rik	0.0833481	0.053827	0.056	0.06	1
Tap2	0.00796835	0.0537007	0.055	0.06	1
Znfx1	0.00743218	0.0532666	0.106	0.114	1
Map4k4	4.12243e-11	0.0532006	0.284	0.355	1.28014e-06
Max	0.016065	0.0531794	0.059	0.066	1
Aebp2	0.0255444	0.0531549	0.061	0.065	1
Rgs19	0.0279015	0.0531096	0.105	0.106	1
Mtif2	0.00207095	0.0530778	0.068	0.082	1
Ensa	1.24146e-06	0.0530776	0.1	0.126	0.0385511
Eif2b4	0.00499525	0.0530572	0.048	0.056	1
Cep70	0.00574661	0.0530278	0.041	0.052	1
Cnnm3	0.0279402	0.0530198	0.054	0.052	1
Dph5	0.000118189	0.0529106	0.06	0.069	1
Ubxn4	2.61806e-05	0.0528002	0.203	0.226	0.812985
Atp11b	0.00281595	0.0527373	0.05	0.057	1
Hcst	0.0628159	0.0525786	0.064	0.056	1
Rev1	0.0787573	0.0525128	0.048	0.052	1
Brk1	1.62256e-09	0.052349	0.275	0.302	5.03852e-05
Naa35	2.12527e-08	0.0523381	0.25	0.295	0.00065996
Tef	0.0207535	0.0522115	0.069	0.076	1
Sec22b	0.0195261	0.0521627	0.056	0.06	1
Pgap2	0.0266558	0.0521315	0.069	0.075	1
Pik3c2a	0.0409917	0.0519913	0.054	0.06	1
Rps6	2.92005e-17	0.0519706	0.421	0.477	9.06763e-13
Stt3a	0.0011504	0.051687	0.093	0.098	1
Phkg2	0.00982326	0.0516391	0.051	0.06	1
5031425E22Rik	0.00162891	0.0516382	0.051	0.061	1
Fam91a1	2.59771e-07	0.0516175	0.149	0.169	0.00806668
Npepps	2.49691e-05	0.051589	0.081	0.102	0.775365
Ythdf2	0.000599273	0.0514016	0.098	0.105	1
Papd4	0.0975429	0.0512691	0.056	0.061	1
Xpr1	0.000577841	0.0511932	0.102	0.113	1
Tmem258	8.14818e-05	0.0510618	0.188	0.2	1
Hnrnpul1	7.06377e-05	0.0510513	0.198	0.214	1
Dpm1	0.000463453	0.0510452	0.102	0.118	1
Pbxip1	0.000190796	0.051044	0.165	0.172	1
Ganab	0.00329501	0.0510092	0.067	0.072	1
Mapkapk2	0.11679	0.0508117	0.067	0.07	1
Chuk	0.0672246	0.0507691	0.058	0.06	1
Atxn1	0.00356267	0.0506853	0.052	0.062	1
Ppig	5.75152e-05	0.0504933	0.197	0.215	1
Map3k14	0.054746	0.0504596	0.064	0.061	1
Rpl35	0.000206312	0.0504269	0.196	0.202	1
D430042O09Rik	0.00126969	0.0504114	0.07	0.083	1
N6amt1	0.00235427	0.0503342	0.059	0.063	1
Mepce	0.0326874	0.0502661	0.073	0.073	1
Fry	0.034949	0.0502251	0.056	0.06	1
Gbf1	7.67236e-05	0.0501004	0.074	0.084	1
Slc16a3	0.145261	0.0500571	0.05	0.051	1
Atp2b1	1.44496e-07	0.0500146	0.277	0.327	0.00448704
Akap8	0.0985167	0.0500102	0.07	0.079	1
Mtf2	0.00914103	0.0499103	0.062	0.066	1
Qk	9.51352e-13	0.0498189	0.737	0.871	2.95423e-08
Dyrk2	0.0190846	0.0497886	0.053	0.059	1
Ssrp1	0.0276727	0.0496704	0.075	0.084	1
Brd3	0.00277336	0.0493793	0.095	0.107	1
Pcnt	0.0310085	0.0493051	0.055	0.052	1
Ddx24	8.81295e-14	0.0491748	0.302	0.376	2.73669e-09
Mapkap1	1.44926e-06	0.0489681	0.127	0.161	0.0450039
Nop14	0.017506	0.0489668	0.07	0.077	1
Parvg	0.0297562	0.0489343	0.069	0.066	1
Sncaip	0.0159023	0.0488639	0.058	0.061	1
Trafd1	0.00535961	0.0488027	0.095	0.106	1
Tbl1x	0.00111003	0.0487923	0.101	0.106	1
Rtn4rl1	0.053891	0.0487882	0.067	0.067	1
Cask	0.000868704	0.0487753	0.11	0.12	1
Sgpl1	7.07864e-05	0.04875	0.184	0.204	1
Zfp994	0.134989	0.0485155	0.058	0.059	1
Nucb1	1.47169e-05	0.0484825	0.151	0.158	0.457005
Cdipt	0.0245144	0.0484749	0.062	0.067	1
Trim8	0.00014438	0.0483168	0.075	0.083	1
Narf	0.00313737	0.0482445	0.055	0.056	1
Araf	0.0547105	0.0481698	0.055	0.062	1
Gpsm3	4.47927e-06	0.0481431	0.213	0.243	0.139095
Eif4h	0.00278454	0.048058	0.141	0.142	1
Stx2	0.0182656	0.0477327	0.117	0.124	1
Atp7a	0.0108268	0.0476907	0.079	0.081	1
Eif2ak1	0.0168525	0.0476678	0.07	0.075	1
Cd37	5.31101e-13	0.0476212	0.545	0.661	1.64923e-08
Zfyve19	0.00417204	0.0475737	0.055	0.059	1
Axl	0.0990767	0.0473739	0.051	0.049	1
Cables1	0.014899	0.047166	0.048	0.055	1
Rnf4	0.0747614	0.0471498	0.058	0.06	1
Eif3e	0.0935571	0.0471386	0.1	0.102	1
Fkbp8	0.000465017	0.047065	0.099	0.108	1
Eftud2	0.0808857	0.0470534	0.047	0.056	1
Tapbp	0.00044518	0.047021	0.153	0.156	1
Mgea5	0.0108806	0.0468816	0.074	0.077	1
Ubr5	0.00327241	0.0468177	0.073	0.082	1
Prrc2b	0.0134818	0.0467742	0.056	0.065	1
Ssfa2	0.0192059	0.0467495	0.055	0.061	1
Chil1	0.0251708	0.046462	0.052	0.062	1
Dapp1	8.2046e-09	0.0462118	0.22	0.271	0.000254777
Ccdc186	0.124999	0.046155	0.074	0.082	1
Aatf	0.0329899	0.0461492	0.059	0.062	1
Cdc42bpb	0.0155737	0.0460795	0.049	0.054	1
Atp13a2	0.0010185	0.0460665	0.135	0.149	1
Clk2	0.00158396	0.0460592	0.061	0.065	1
Npnt	0.0496577	0.0460374	0.053	0.053	1
Xrn2	7.02135e-10	0.0459907	0.219	0.265	2.18034e-05
Dlst	0.000237429	0.0459811	0.082	0.097	1
Smarca2	0.042478	0.0459603	0.104	0.102	1
Cnot6	0.00412844	0.045882	0.043	0.054	1
Ago1	0.0486431	0.0457981	0.086	0.08	1
Csk	0.0101659	0.045765	0.116	0.128	1
Nfia	0.00227948	0.0457287	0.076	0.087	1
Ccl25	0.00175731	0.0456906	0.04	0.052	1
Cdk5r1	0.054301	0.0456458	0.072	0.082	1
Rplp1	1.0949e-49	0.0455923	0.641	0.795	3.39999e-45
Rbpj	0.016151	0.0455864	0.168	0.174	1
Elmod2	0.0232275	0.0454634	0.048	0.055	1
Eri1	0.0539768	0.0454104	0.055	0.057	1
Fcf1	0.164189	0.0453003	0.084	0.088	1
Mrpl4	0.000202263	0.0452466	0.063	0.073	1
Ntan1	0.00393373	0.0451976	0.1	0.113	1
Rab24	0.00073862	0.0450941	0.11	0.127	1
Hck	3.66498e-05	0.0450692	0.142	0.147	1
D3Ertd751e	0.0048659	0.0448199	0.056	0.068	1
AU019823	0.000726773	0.0446855	0.051	0.056	1
Ncoa4	0.0918316	0.0446003	0.067	0.066	1
Vps72	0.182714	0.0445497	0.055	0.053	1
Gpr108	0.0661877	0.0442245	0.064	0.063	1
Rpl23a	1.70031e-25	0.0441649	0.448	0.511	5.27997e-21
Zbtb7a	6.03347e-08	0.0441262	0.215	0.239	0.00187357
Usp12	7.91704e-07	0.044019	0.189	0.228	0.0245848
Arhgap39	3.25404e-06	0.0439858	0.134	0.159	0.101048
Pspc1	0.0183588	0.0439481	0.051	0.059	1
Abca9	8.11432e-14	0.0436787	0.347	0.399	2.51974e-09
Slc7a7	0.0317728	0.043604	0.087	0.096	1
Cdc5l	0.00231927	0.043584	0.137	0.142	1
Acot13	0.0289771	0.0435593	0.098	0.097	1
Psmb7	0.0303608	0.0435349	0.096	0.096	1
Snrnp27	0.00771861	0.0433714	0.114	0.123	1
Pias4	0.0415032	0.0433173	0.061	0.068	1
Gtf3a	0.0919083	0.0432754	0.068	0.066	1
Ube2v2	0.014717	0.0432558	0.095	0.107	1
Hhex	0.00135342	0.0430862	0.141	0.132	1
Slc15a4	0.00358997	0.0430705	0.067	0.069	1
Peli2	0.152743	0.0430581	0.08	0.083	1
Dnajc7	0.000111485	0.0430213	0.199	0.234	1
Ilk	0.00997572	0.0429905	0.078	0.081	1
Clstn1	0.0351361	0.0429759	0.108	0.107	1
H2-T23	0.0074302	0.042916	0.135	0.136	1
Arih1	0.000659179	0.0428417	0.086	0.096	1
Sike1	0.0121982	0.0427169	0.061	0.071	1
Ripk1	0.00159602	0.0427006	0.089	0.095	1
Zdhhc20	6.4735e-05	0.042565	0.154	0.177	1
Snrpb2	0.0380427	0.0425405	0.11	0.115	1
BC017643	0.000264523	0.0425132	0.066	0.078	1
Ppp2r1a	0.079137	0.0424573	0.051	0.047	1
Romo1	5.98268e-06	0.0424187	0.175	0.19	0.18578
Ccdc174	0.000947257	0.0423326	0.109	0.119	1
Myo1b	6.67036e-05	0.0423029	0.084	0.108	1
Ist1	1.05349e-05	0.0422412	0.072	0.092	0.327141
Hist1h1c	0.0667053	0.0422365	0.066	0.068	1
Cstf3	0.0155227	0.0421591	0.049	0.057	1
Gpr160	0.128237	0.0420089	0.095	0.104	1
Ubash3b	1.70403e-08	0.0418002	0.187	0.223	0.000529153
Sh3bp1	0.00279638	0.0416981	0.066	0.069	1
Smad1	0.00142051	0.0416241	0.102	0.117	1
Trim2	0.0611029	0.0416213	0.059	0.064	1
Vps28	0.000818242	0.0414461	0.206	0.231	1
Gm4951	0.00721072	0.0414006	0.044	0.055	1
Pank2	0.0290016	0.0413278	0.057	0.065	1
Phyh	0.0516237	0.0412064	0.06	0.06	1
Afg3l1	0.00510568	0.0410965	0.086	0.1	1
Diaph1	0.023611	0.0410521	0.05	0.055	1
Zfp398	0.0158316	0.0410507	0.062	0.074	1
Ccdc34	0.377207	0.0410413	0.058	0.057	1
Lyl1	8.29186e-05	0.0409403	0.13	0.148	1
Wdr12	0.0199062	0.0408957	0.075	0.085	1
Slfn2	5.35788e-05	0.0407822	0.173	0.19	1
Lpin2	1.46904e-06	0.0407552	0.253	0.298	0.045618
Grk2	0.000251636	0.0406925	0.158	0.17	1
Atg14	0.00093383	0.0405473	0.091	0.098	1
Large1	0.189828	0.0404117	0.053	0.056	1
Sash3	0.137055	0.0404055	0.072	0.077	1
Zbtb1	2.2589e-07	0.0403773	0.099	0.126	0.00701457
Atp6v1e1	0.00390049	0.0402951	0.167	0.177	1
Trim41	0.0017335	0.0402505	0.067	0.08	1
Lemd2	0.0878067	0.0402478	0.055	0.058	1
Ubqln1	0.0053004	0.0402468	0.082	0.089	1
Nktr	1.09571e-10	0.0402275	0.267	0.327	3.40251e-06
Rbm27	0.0310718	0.0401773	0.093	0.098	1
Amdhd2	0.0404836	0.0400403	0.05	0.055	1
Uap1l1	0.0999985	0.0400106	0.06	0.058	1
Ppm1a	0.000483122	0.0399153	0.065	0.08	1
Nr1h2	0.0141659	0.0398765	0.047	0.054	1
Lrrc14	0.00716975	0.0398131	0.053	0.063	1
Ncoa3	1.3492e-05	0.0394001	0.125	0.142	0.418966
Klf13	0.000693302	0.0393712	0.126	0.142	1
Ilf2	0.00887518	0.0392047	0.077	0.089	1
Btk	0.00162681	0.0391913	0.177	0.2	1
Tcerg1	0.00524957	0.0391087	0.063	0.067	1
Tnfrsf1a	0.00169496	0.039015	0.143	0.148	1
Cfh	4.51299e-15	0.0389859	0.481	0.574	1.40142e-10
4833439L19Rik	9.21881e-05	0.0389812	0.05	0.054	1
Prpf19	0.170373	0.0389696	0.071	0.074	1
Tmed7	0.0119996	0.0389495	0.099	0.103	1
Svil	0.00390041	0.0388996	0.048	0.058	1
Sult1a1	0.00860093	0.0387891	0.082	0.086	1
Rbpms	0.00386667	0.0387524	0.076	0.087	1
Ing2	0.00569985	0.0386283	0.043	0.055	1
Rbm48	0.0629642	0.0384167	0.047	0.055	1
Ankib1	0.12473	0.0383581	0.066	0.068	1
AI837181	0.000313509	0.0383286	0.063	0.077	1
Mybbp1a	0.125253	0.0383145	0.107	0.109	1
Rnf214	0.00016877	0.0383124	0.08	0.094	1
Zfand3	0.0467029	0.0380338	0.081	0.09	1
Rasa2	0.0571615	0.0379708	0.053	0.06	1
Hmg20a	0.000605194	0.037949	0.077	0.093	1
Zfp846	0.0308613	0.0377892	0.046	0.053	1
Rps6ka3	0.130056	0.0377713	0.049	0.052	1
Oxr1	0.0394803	0.0377561	0.078	0.086	1
Camk1d	0.000367054	0.0376993	0.141	0.15	1
Abcb4	0.00633372	0.0376805	0.094	0.103	1
Cdc42se2	2.92614e-07	0.0376654	0.094	0.118	0.00908654
Stag2	0.00051275	0.0375705	0.186	0.208	1
Polb	0.000129268	0.0375118	0.079	0.095	1
Ptgr2	0.0559759	0.0374791	0.047	0.053	1
Tmem214	0.0623489	0.0373655	0.051	0.056	1
Ccl3	0.666518	0.037177	0.084	0.086	1
Calu	0.0188687	0.0371731	0.058	0.051	1
Rcc2	0.187784	0.0371173	0.059	0.066	1
Wapl	7.15386e-09	0.0369586	0.184	0.222	0.000222149
Kidins220	0.000555122	0.036819	0.063	0.075	1
Snrnp200	0.0419512	0.0365708	0.058	0.053	1
Atat1	8.03838e-05	0.0365038	0.054	0.072	1
Ranbp9	0.061908	0.0364678	0.049	0.052	1
Asna1	0.000142801	0.0364599	0.053	0.07	1
Spcs3	0.00643415	0.036446	0.073	0.085	1
Eif2s2	1.43684e-07	0.0364207	0.316	0.357	0.00446182
Fmnl1	0.00381944	0.036389	0.108	0.111	1
Bud31	0.00310922	0.0363732	0.101	0.111	1
Nfrkb	0.0075044	0.0362321	0.056	0.067	1
March8	0.00620715	0.0361076	0.052	0.06	1
Xpa	0.00444267	0.036104	0.067	0.077	1
Mrpl23	6.48541e-08	0.036066	0.208	0.26	0.00201391
Nudt13	0.05581	0.036035	0.053	0.059	1
Zfp770	0.00336672	0.0357351	0.05	0.063	1
Ehmt2	0.116374	0.0357106	0.046	0.053	1
Dok3	0.00109104	0.0356935	0.04	0.051	1
Trmt13	0.00803448	0.0356716	0.063	0.073	1
Chst1	0.0114492	0.0356025	0.066	0.074	1
Gipc1	0.108488	0.0355224	0.048	0.054	1
Naxd	1.55707e-05	0.0354596	0.105	0.125	0.483518
Dync1i2	5.56146e-05	0.0353916	0.247	0.269	1
3830406C13Rik	0.00162111	0.0353587	0.074	0.094	1
Bckdha	0.430276	0.0352405	0.061	0.063	1
Atp5h	2.40677e-09	0.0352174	0.311	0.346	7.47373e-05
Lrpprc	0.0175008	0.0352105	0.06	0.066	1
Zfand6	1.05494e-07	0.0350484	0.187	0.227	0.00327592
Plcl2	0.000137498	0.0350188	0.17	0.196	1
Cnot3	0.00878255	0.0349439	0.078	0.089	1
Fmr1	0.00149878	0.0349065	0.078	0.094	1
Sema4d	0.000117567	0.0347362	0.143	0.152	1
Rnaset2b	0.0227022	0.0346346	0.048	0.056	1
Ldlrad4	0.00247659	0.0345658	0.069	0.076	1
Gpaa1	0.149528	0.0344237	0.045	0.052	1
Papola	0.00600644	0.0344107	0.159	0.174	1
Plekha2	0.077694	0.034312	0.053	0.055	1
Maea	0.17747	0.0342527	0.053	0.053	1
Etv5	0.0651899	0.0341756	0.052	0.054	1
Plbd2	0.00162632	0.0341653	0.076	0.084	1
Cep350	0.0127297	0.0341126	0.142	0.159	1
Rgs2	1.73345e-12	0.0340488	0.412	0.46	5.38288e-08
Ptgs1	2.92321e-13	0.0339632	0.385	0.452	9.07744e-09
Atxn7l3b	4.83485e-12	0.0338597	0.313	0.381	1.50137e-07
Fbxo11	0.0602164	0.0338321	0.062	0.064	1
Dmac2	0.307484	0.0338125	0.075	0.08	1
Tmem170b	0.125951	0.0337604	0.051	0.055	1
Hivep1	0.0326771	0.0337334	0.049	0.054	1
Fscn1	0.000188445	0.033545	0.194	0.217	1
Cwc25	0.00816454	0.0333912	0.065	0.075	1
Churc1	0.0496394	0.0333342	0.05	0.057	1
Pebp1	2.49498e-09	0.0331684	0.273	0.332	7.74766e-05
Mitf	0.000224455	0.0331437	0.073	0.087	1
Icosl	0.0203096	0.0331323	0.086	0.09	1
Gfpt1	0.0924313	0.0329345	0.074	0.078	1
Cox7c	1.56365e-08	0.0329317	0.399	0.469	0.00048556
Sms	0.170006	0.0326155	0.073	0.082	1
Erap1	0.0745068	0.0325851	0.06	0.061	1
Kpnb1	0.0425707	0.0325829	0.079	0.081	1
Nudt16	0.0188198	0.0325464	0.053	0.058	1
Man1a2	1.19382e-09	0.0324775	0.366	0.443	3.70716e-05
Sel1l	5.61402e-07	0.0324525	0.143	0.167	0.0174332
Agps	0.000344815	0.0323618	0.086	0.104	1
Phf20	0.000404022	0.0323106	0.096	0.112	1
Fopnl	0.0103487	0.0322469	0.044	0.056	1
Cpsf3	0.0549814	0.0322152	0.054	0.059	1
Dnajc2	0.00409422	0.0320383	0.114	0.122	1
Clk4	1.49847e-05	0.0319241	0.111	0.132	0.465321
Inip	0.186536	0.0317198	0.061	0.065	1
Crebzf	3.98011e-07	0.0316166	0.085	0.115	0.0123594
Ap1ar	0.00190926	0.0314167	0.046	0.056	1
Diablo	0.0219001	0.0313531	0.05	0.058	1
Cdc73	0.213611	0.0313447	0.055	0.061	1
Evl	3.54152e-05	0.0313194	0.189	0.211	1
Gcnt2	0.00332298	0.031305	0.062	0.066	1
Zcchc2	0.0121152	0.0312223	0.055	0.068	1
Gclc	0.432156	0.030925	0.053	0.053	1
Gtpbp8	0.107923	0.0307916	0.047	0.052	1
Meaf6	0.0109127	0.030758	0.102	0.117	1
Zdhhc14	0.033983	0.030672	0.056	0.066	1
Tap1	0.248989	0.0306314	0.05	0.053	1
Gkap1	0.00464712	0.030604	0.128	0.147	1
Cr1l	0.00779517	0.0305528	0.149	0.174	1
Idh3g	0.1518	0.0304722	0.115	0.114	1
Clec2d	0.0353124	0.030415	0.091	0.091	1
Fkbp5	0.0667991	0.0303199	0.051	0.054	1
B4galt6	0.11513	0.0302306	0.053	0.056	1
Zfp326	0.00817982	0.0301055	0.115	0.13	1
Rab7	0.00727492	0.0299497	0.136	0.152	1
Atp6v0a2	0.0014946	0.0299458	0.11	0.123	1
Vps37a	0.11903	0.0298405	0.088	0.096	1
Slc1a3	7.52596e-16	0.0297783	0.266	0.334	2.33704e-11
Smarcc1	0.0260063	0.0296426	0.082	0.092	1
Bfar	0.000397911	0.0296389	0.071	0.089	1
Gm40841	0.000123501	0.0296208	0.114	0.139	1
C1qbp	0.0220045	0.0296068	0.117	0.129	1
Pcyt1a	0.0698015	0.0295401	0.045	0.052	1
Fam45a	2.92924e-06	0.0293141	0.076	0.098	0.0909616
Tada3	0.0868212	0.0291564	0.048	0.055	1
Impdh2	0.724258	0.029106	0.051	0.05	1
Nagk	0.0383642	0.0290547	0.076	0.087	1
Sf3a1	0.289962	0.0290456	0.067	0.068	1
Phgdh	0.400858	0.0290277	0.093	0.1	1
Parg	0.00255114	0.0289816	0.068	0.077	1
Commd4	0.0649579	0.0289155	0.141	0.149	1
Lst1	4.43443e-11	0.0287049	0.303	0.336	1.37702e-06
Setd3	0.0465213	0.0286794	0.084	0.088	1
CAAA01118383.1	0.0153522	0.0286121	0.062	0.073	1
2610001J05Rik	0.295709	0.0286011	0.068	0.071	1
Myh9	0.000318168	0.0285777	0.216	0.232	1
Bhlhe41	3.97976e-09	0.0284903	0.223	0.265	0.000123584
Srsf2	7.17553e-06	0.0284684	0.191	0.229	0.222822
Cast	0.00620205	0.0284132	0.087	0.094	1
Tcf3	0.0511763	0.0283512	0.046	0.054	1
Usp21	0.00761017	0.0283315	0.063	0.068	1
Ezh1	0.123043	0.0283224	0.077	0.073	1
Ddit3	0.081377	0.0281503	0.076	0.085	1
Ctcf	2.96048e-06	0.0281214	0.178	0.215	0.0919318
Usp16	0.0852644	0.0281124	0.08	0.089	1
Napa	0.0159611	0.0279801	0.093	0.104	1
Ano6	0.000207657	0.0279534	0.092	0.107	1
Kif3b	0.0109223	0.0278815	0.053	0.063	1
Azi2	0.0462385	0.0278542	0.079	0.089	1
Ppard	0.00446701	0.0278078	0.067	0.079	1
Nono	0.000843098	0.0277219	0.136	0.153	1
Cct4	0.0273477	0.0276744	0.1	0.107	1
Ubp1	2.97877e-06	0.0276459	0.077	0.1	0.0924999
Dctn5	0.0163224	0.027618	0.075	0.08	1
Pigk	0.00459619	0.0274981	0.085	0.097	1
Lrrc58	0.0442242	0.0274401	0.133	0.138	1
Sart1	0.257148	0.0274261	0.052	0.052	1
Trp53	4.18033e-05	0.0274165	0.161	0.182	1
Wdr33	0.0741075	0.0273779	0.055	0.061	1
Ptpn11	0.00451036	0.0272177	0.066	0.08	1
Atp6ap1	5.05178e-06	0.0271924	0.191	0.215	0.156873
Khk	0.339571	0.0271719	0.083	0.085	1
Ppm1g	0.0108796	0.0271468	0.11	0.125	1
Hacd2	0.0080438	0.0270659	0.064	0.079	1
Nfam1	6.40339e-05	0.026904	0.209	0.236	1
Fgfr1op	0.01378	0.0267388	0.053	0.061	1
Zfp704	0.00626401	0.026665	0.058	0.075	1
Ssbp2	4.5862e-09	0.0266415	0.124	0.164	0.000142415
Rpl26	1.57737e-46	0.0266179	0.591	0.746	4.8982e-42
Ppp2r2d	0.00178797	0.026615	0.091	0.108	1
Npepl1	0.0299501	0.0264621	0.045	0.053	1
G6pc3	0.0604818	0.0264441	0.068	0.075	1
[truncated: 2,971 more rows]

## Sheet: Table 7
List of aging-associated microglia profiles
Corresponding to supplemental figure 3C
Reported profile	Reference
Activated response microglia	Sierksma A, Lu A, Mancuso R, Fattorelli N, Thrupp N, Salta E, et al. Novel Alzheimer risk genes determine the microglia response to amyloid‐β but not to TAU pathology. EMBO Mol Med. 2020;12. doi:10.15252/emmm.201910606
Disease associated microglia	Keren-Shaul H, Spinrad A, Weiner A, Matcovitch-Natan O, Dvir-Szternfeld R, Ulland TK, et al. A Unique Microglia Type Associated with Restricting Development of Alzheimer’s Disease. Cell. 2017;169: 1276-1290.e17. doi:10.1016/J.CELL.2017.05.018
MgND	Butovsky O, Weiner HL. Microglial signatures and their role in health and disease. Nat Rev Neurosci. 2018;19: 622–635. doi:10.1038/s41583-018-0057-5
Ageing2	Hammond TR, Dufort C, Dissing-Olesen L, Giera S, Young A, Wysoker A, et al. Single-Cell RNA Sequencing of Microglia throughout the Mouse Lifespan and in the Injured Brain Reveals Complex Cell-State Changes. Immunity. 2019;50: 253-271.e6. doi:10.1016/j.immuni.2018.11.004
Ageing3	Hammond TR, Dufort C, Dissing-Olesen L, Giera S, Young A, Wysoker A, et al. Single-Cell RNA Sequencing of Microglia throughout the Mouse Lifespan and in the Injured Brain Reveals Complex Cell-State Changes. Immunity. 2019;50: 253-271.e6. doi:10.1016/j.immuni.2018.11.004
Cyclin-proliferating microglia	Sierksma A, Lu A, Mancuso R, Fattorelli N, Thrupp N, Salta E, et al. Novel Alzheimer risk genes determine the microglia response to amyloid‐β but not to TAU pathology. EMBO Mol Med. 2020;12. doi:10.15252/emmm.201910606
Pro-inflammatory microglia	Gerrits E, Heng Y, Boddeke EWGM, Eggen BJL. Transcriptional profiling of microglia; current state of the art and future perspectives. Glia. 2020;68: 740–755. doi:10.1002/glia.23767
